# Supplementary material for: Proteomic Analysis of Proteins Surrounding Occludin and Claudin-4 Reveals Their Proximity to Signaling and Trafficking Networks
Source: PLoS One. 2015 Mar 19;10(3):e0117074. doi: 10.1371/journal.pone.0117074 (PMC4366163; doi:10.1371/journal.pone.0117074)
Supplement: S1 Table — Sense and antisense infusion primers for mycBioID, EGFP-RNtre, EGFP-FLRT2 and EGFP-PLLP are listed. (XLSX) [file pone.0117074.s005.xlsx]

## Sheet: Sheet1
Table S1. Infusion primers.
Infusion Primers for pTRE2mycBioID
Ocln-BL
Sense	Antisense
AGCTCAAGCTTCGAACCATGTCATCCAGGCCTCTT	AGAGATATCGTCGACCTATGTTTTCTGTCTATCATAGTCTCC
BL-Ocln
Sense	Antisense
CGGTACCCGGGGATCCGCCATGTCATCCAGGCCTC	TGTCCATGGTGCTAGCTGTTTTCTGTCTATCATAGTCTCC
BL-cldn4
Sense	Antisense
AGCTCAAGCTTCGAACCATGGCCTCCATGGGGCTAC	AGAGATATCGTCGACTTACACGTAGTTGCTGGCAGC
Infusion Primers for pTRE2-GFP-RNtre
Sense	Antisense
GCTGACGCGTGCTAGCGCTAGCGCTACCGGTCGCCAC	TAGAGATATCGTCGACGGCCTGATGAGGTGCAGC
Infusion Primers for pEGFP-N1-FLRT2
Sense	Antisense
TCTCGAGCTCAAGCTTATGGGCCTACAGACTACAAAGTGG	GCGACCGGTGGATCCCGCGTATGGCAATGCTCTAGATCT
Infusion Primers for pEGFP-C1-PLLP
Sense	Antisense
GTCCGGACTCAGATCTATGGCCGAGTTCCCGTCGAAAGTT	CCGCGGTACCGTCGACTTAGGCATAGCCGCCAGCCATCTG
Red: vector
Black: insert
