# Supplementary material for: Proteomic Analysis of Proteins Surrounding Occludin and Claudin-4 Reveals Their Proximity to Signaling and Trafficking Networks
Source: PLoS One. 2015 Mar 19;10(3):e0117074. doi: 10.1371/journal.pone.0117074 (PMC4366163; doi:10.1371/journal.pone.0117074)
Supplement: S3 Table — Numbers in the columns for biotin ligase constructs are average normalized PSM/OPNx1000 from 3-fold enriched proteins compared to the biotin ligase alone [11]. Ribosomal proteins can be found below each column respectively. (XLSX) [file pone.0117074.s007.xlsx]

## Sheet: Sheet1
Table S3. Enriched proteins identified around BL-Ocln, Ocln-BL and BL-Cldn4.
Rank	Accession	Three times enriched proteins identified with BL-Occludin	av n-PSM/OPN	Function		Rank	Accession	Three times enriched proteins identified with Occludin-BL	av n-PSM/OPN	Function		Rank	Accession	Three times enriched proteins identified with BL-Cldn4	av n-PSM/OPN	Function
1	50978954	occludin	252.213	TJ/AJ		1	50978954	occludin	99.4209	TJ/AJ		1	345800559	vesicle-associated membrane protein 2	101.376	trafficking
2	345799451, 345799449	clathrin interactor 1	61.34	trafficking		2	345805018, 345805020	adapter molecule crk isoform 1	71.13	signaling		2	345806493	synaptobrevin homolog YKT6-like	78.58	trafficking
3	345806493	synaptobrevin homolog YKT6-like	61.041	trafficking		3	345800559	vesicle-associated membrane protein 2	63.1337	trafficking		3	73980912	vesicle-associated membrane protein 5	64.6485	trafficking
4	345800559	vesicle-associated membrane protein 2	57.9726	trafficking		4	345799292	adipose most abundant gene transcript 2 protein	32.6926	other		4	308081450	CD44 antigen precursor	57.8613	cell adhesion
5	73980912	vesicle-associated membrane protein 5	38.1385	trafficking		5	57098823	protein S100-A11-like	32.0398	other		5	50979156	ras-related protein Rab-7a	56.6657	trafficking
6	345794237	plasmolipin	37.9205	membrane		6	50978966	tight junction protein ZO-2	30.4913	TJ/AJ		6	57108129	synaptosomal-associated protein 23 isoform 2	56.4209	trafficking
7	345807298	SLIT and NTRK-like family, member 4 isoform 2	29.6425	membrane		7	345799451	clathrin interactor 1 isoform 1	29.0929	trafficking		7	345795509	coxsackievirus and adenovirus receptor homolog	47.1603	TJ/AJ
8	345795509	coxsackievirus and adenovirus receptor homolog	28.2433	TJ/AJ		8	55741803	tight junction protein ZO-1	28.6182	TJ/AJ		8	345793345	integrin beta-1	43.6024	cell adhesion
9	73998757	pleckstrin homology domain-containing family A member 1 isoform 5	26.0081	membrane		9	345806493	synaptobrevin homolog YKT6-like	26.611	trafficking		9	73982228	catenin delta-1 isoform 4	40.3416	TJ/AJ
10	73964123, 73964085	MAP/microtubule affinity-regulating kinase 3	24.77	signaling		10	345799052	PDZ and LIM domain protein 7	24.3827	cytoskeleton		10	345804799, 345804801	brain-specific angiogenesis inhibitor 1-associated protein 2 isoform 1	38.31	cytoskeleton
11	345805018	adapter molecule crk isoform 1	24.6334	signaling		11	345807298	SLIT and NTRK-like family, member 4 isoform 2	23.3081	membrane		11	50978770	claudin-3	36.6352	TJ/AJ
12	73962894	mitogen-activated protein kinase kinase kinase kinase 5 isoform 2	23.2791	signaling		12	345790631	arf-GAP domain and FG repeats-containing protein 1 isoform 1	21.2211	other		12	345799451, 345799449	clathrin interactor 1	35.38	trafficking
13	73995130	polyubiquitin-C isoform 2	22.1483	other		13	73995130	polyubiquitin-C isoform 2	20.9578	other		13	345794237	plasmolipin	35.262	membrane
14	57098823	protein S100-A11-like	20.3416	other		14	73980912	vesicle-associated membrane protein 5	20.9213	trafficking		14	147898773	carcinoembryonic antigen-related cell adhesion molecule 1 precursor	34.4726	cell adhesion
15	57108129	synaptosomal-associated protein 23 isoform 2	19.3084	trafficking		15	73949154	USP6 N-terminal like	20.8941	trafficking		15	345799149	integrin alpha-2	32.5642	cell adhesion
16	50978966	tight junction protein ZO-2	18.7868	TJ/AJ		16	345795509	coxsackievirus and adenovirus receptor homolog	19.3089	TJ/AJ		16	73987612	basigin	28.2429	membrane
17	345804799, 345804801	brain-specific angiogenesis inhibitor 1-associated protein 2	18.76	cytoskeleton		17	345779038	oxidation resistance protein 1	18.3801	other		17	73950452	MARCKS-related protein	27.351	cytoskeleton
18	345790631	arf-GAP domain and FG repeats-containing protein 1 isoform 1	17.2084	other		18	73964123, 73964085	MAP/microtubule affinity-regulating kinase 3 isoform 23	17.88	signaling		18	74003604	claudin-1	25.6901	TJ/AJ
19	55741803	tight junction protein ZO-1	17.141	TJ/AJ		19	73996013	synaptosomal-associated protein 29	17.511	trafficking		19	50979052	annexin A13	25.4994	membrane
20	73949154	USP6 N-terminal like	16.544	trafficking		20	73981482	membrane-associated guanylate kinase, WW and PDZ domain-containing protein 3 isoform 2	15.596	TJ/AJ		20	73947234	neutral amino acid transporter B(0) isoform 1	23.3653	transport
21	68158924	UDP-galactose translocator	16.1651	transport		21	359321812	serine/threonine-protein kinase MARK2 isoform 2	14.9982	signaling		21	345792359	epidermal growth factor receptor kinase substrate 8 isoform 1	22.5421	signaling
22	359321812	serine/threonine-protein kinase MARK2 isoform 2	16.1116	signaling		22	345792359	epidermal growth factor receptor kinase substrate 8 isoform 1	14.9478	signaling		22	50978954	occludin	21.351	TJ/AJ
23	345796449	claudin-16	16.1053	TJ/AJ		23	73993916, 359324076	coiled-coil domain-containing protein 25	14.81	unknown		23	345807298	SLIT and NTRK-like family, member 4 isoform 2	21.1379	membrane
24	73953687	casein kinase I isoform alpha isoform 1	15.6304	signaling		24	57108129	synaptosomal-associated protein 23 isoform 2	14.5944	trafficking		24	345796449	claudin-16	20.769	TJ/AJ
25	73996013	synaptosomal-associated protein 29	15.2156	trafficking		25	73982228	catenin delta-1 isoform 4	14.3987	TJ/AJ		25	345792771, 73998466	STE20-like kinase	19.85	signaling
26	50978770	claudin-3	15.2097	TJ/AJ		26	73995905	v-crk sarcoma virus CT10 oncogene homolog (avian)-like isoform 1	13.6846	signaling		26	66472883	podocalyxin precursor	17.4778	cell adhesion
27	345799292	adipose most abundant gene transcript 2 protein	14.539	other		27	345794237	plasmolipin	12.1901	membrane		27	73947369	poliovirus receptor-related protein 2 isoform 2	17.0871	TJ/AJ
28	74003604	claudin-1	14.3875	TJ/AJ		28	345800829	WW domain-containing oxidoreductase	11.1024	signaling		28	73992599	breast carcinoma-amplified sequence 1	16.4907	other
29	73983790	4F2 cell-surface antigen heavy chain	13.9897	transport		29	73961676	protein S100-A6 isoform 2	10.1533	other		29	345780352	septin-7 isoform 1	16.261	cytoskeleton
30	308081450	CD44 antigen precursor	13.6324	cell adhesion		30	50950235	receptor-binding cancer antigen expressed on SiSo cells	9.9179	other		30	55741705	ras-related protein Rab-1A	16.0915	trafficking
31	73982228	catenin delta-1 isoform 4	12.7861	TJ/AJ		31	114326335	palmitoyltransferase ZDHHC5	9.61038	membrane		31	73996013	synaptosomal-associated protein 29	16.0347	trafficking
32	345800829	WW domain-containing oxidoreductase	12.3647	signaling		32	359320259	Na(+)/H(+) exchange regulatory cofactor NHE-RF1	9.53309	signaling		32	345800139	claudin-7	15.9083	TJ/AJ
33	73981482	membrane-associated guanylate kinase, WW and PDZ domain-containing protein 3 isoform 2	11.1414	TJ/AJ		33	345784504	afadin	9.21242	TJ/AJ		33	359319613	claudin-4-like	15.5754	TJ/AJ
34	50978772	claudin-2	10.8732	TJ/AJ		34	73953687	casein kinase I isoform alpha isoform 1	8.75319	signaling		34	147904030	carcinoembryonic antigen-related cell adhesion molecule 28 precursor	15.2726	cell adhesion
35	73980368	vesicle-associated membrane protein 8 isoform 2	10.7624	trafficking		35	73987780	phosphatidylinositol-binding clathrin assembly protein isoform 4	8.54337	trafficking		35	345789091	sodium bicarbonate cotransporter 3	14.7439	transport
36	114326335	palmitoyltransferase ZDHHC5	10.6655	membrane		36	345782253	mitogen-activated protein kinase kinase kinase kinase 3 isoform 1	8.44788	signaling		36	345807425	ephrin-B1	13.8648	signaling
37	359320122	fermitin family homolog 2	10.5671	cytoskeleton		37	73981117	vang-like protein 1 isoform 1	8.39998	polarity		37	73981117	vang-like protein 1 isoform 1	13.6094	polarity
38	345784434	thioredoxin-like 1	10.2333	transport		38	359322181	membrane-associated guanylate kinase, WW and PDZ domain-containing protein 1	7.93437	TJ/AJ		38	73949154	USP6 N-terminal like	13.4057	trafficking
39	359321653	rab11 family-interacting protein 5-like	10.0906	trafficking		39	345781540	rab11 family-interacting protein 1	7.56592	trafficking		39	359320122	fermitin family homolog 2	13.2269	cytoskeleton
40	345780352	septin-7 isoform 1	10.0785	cytoskeleton		40	74010709	drebrin-like isoform 2	7.5556	cytoskeleton		40	73973432	ras-related protein Rab-23	12.3732	trafficking
41	57092749	active regulator of SIRT1	9.68864	other		41	359320638	mitogen-activated protein kinase kinase kinase kinase 4 isoform 2	7.48169	signaling		41	359320259	Na(+)/H(+) exchange regulatory cofactor NHE-RF1	12.1708	signaling
42	57090551	ADP-ribosylation factor 6	9.59866	trafficking		42	345780352	septin-7 isoform 1	7.44895	cytoskeleton		42	73999120	tyrosine-protein kinase Lyn isoform 1	12.0804	signaling
43	55741705	ras-related protein Rab-1A	9.59368	trafficking		43	308081450	CD44 antigen precursor	7.40497	cell adhesion		43	345798663, 73952189	secretory carrier-associated membrane protein 1 isoform 2	11.58	trafficking
44	359320638	mitogen-activated protein kinase kinase kinase kinase 4 isoform 2	9.40701	signaling		44	345804799	brain-specific angiogenesis inhibitor 1-associated protein 2 isoform 1	7.38489	cytoskeleton		44	50979136	sodium/potassium-transporting ATPase subunit alpha-1 precursor	11.2551	transport
45	359319518	segment polarity protein dishevelled homolog DVL-1-like	8.6304	signaling		45	73980368	vesicle-associated membrane protein 8 isoform 2	7.35182	trafficking		45	359320726	solute carrier family 12 member 2, partial	10.942	transport
46	73981117	vang-like protein 1 isoform 1	8.53582	polarity		46	73952670	ankyrin-3 isoform 1	7.18155	cytoskeleton		46	345781192	ephrin type-A receptor 1	10.6296	signaling
47	50979156	ras-related protein Rab-7a	8.49456	trafficking		47	50950163	band 4.1-like protein 5	6.95164	TJ/AJ		47	50950177	annexin A2	10.5241	other
48	73998466	STE20-like kinase isoform 1	8.2138	signaling		48	73983142	Finkel-Biskis-Reilly murine sarcoma virus (FBR-MuSV) ubiquitously expressed isoform 2	6.87984	other		48	73995130	polyubiquitin-C isoform 2	10.4318	other
49	345792339	pleckstrin homology domain-containing family A member 5	8.17537	membrane		49	73997796	tubby-related protein 3	6.73597	signaling		49	50978890	integrin beta-3 precursor	10.2499	cell adhesion
50	73979203	rab11 family-interacting protein 1 isoform 1	8.16719	trafficking		50	359321653	rab11 family-interacting protein 5-like	6.49359	trafficking		50	359321812	serine/threonine-protein kinase MARK2 isoform 2	10.2484	signaling
51	345782253	mitogen-activated protein kinase kinase kinase kinase 3 isoform 1	7.87888	signaling		51	345793444	sickle tail protein homolog isoform 1	6.48174	unknown		51	345786729	guanine nucleotide-binding protein-like 3	10.2155	other
52	345790319	probable palmitoyltransferase ZDHHC20 isoform 1	7.79393	membrane		52	345784160	GRB2-associated-binding protein 1	6.46177	signaling		52	345802848	membrane cofactor protein	10.1356	other
53	73954046	serine/threonine-protein kinase 10	7.77601	signaling		53	74003604	claudin-1	6.17707	TJ/AJ		53	345793416, 73948705, 345793418	abl interactor 1	10	signaling
54	345776847	cdc42 effector protein 1	7.70194	cytoskeleton		54	345792339	pleckstrin homology domain-containing family A member 5	6.00875	membrane		54	345784434	thioredoxin-like 1	9.86807	transport
55	73985218	ADP-ribosylation factor 4 isoform 2	7.64965	trafficking		55	73945522	syntaxin-7 isoform 5	5.62603	trafficking		55	345797117	Golgi reassembly-stacking protein 2	9.70997	trafficking
56	359320259	Na(+)/H(+) exchange regulatory cofactor NHE-RF1	7.54053	signaling		56	73955372	profilin-1-like	5.59871	cytoskeleton		56	50950163	band 4.1-like protein 5	9.6879	TJ/AJ
57	359319430	misshapen-like kinase 1	7.49664	signaling		57	359319033	protein LAP2-like isoform 2	5.54472	cell adhesion		57	50979026	tyrosine-protein kinase Yes	9.68104	signaling
58	326633230	ubiquitin-conjugating enzyme E2 variant 1	7.46247	other		58	73953390	eukaryotic translation initiation factor 4E-binding protein 2	5.5329	other		58	359318968, 359318970	protocadherin-1-like	9.62	cell adhesion
59	345803763	leucine-rich repeat transmembrane protein FLRT2	7.36024	cell adhesion		59	73990204	cytoplasmic protein NCK1 isoform 2	5.43219	signaling		59	73994927	AP-1 complex subunit beta-1 isoform 3	9.47	trafficking
60	50950235	receptor-binding cancer antigen expressed on SiSo cells	7.19375	other		60	359319518	segment polarity protein dishevelled homolog DVL-1-like	5.39031	signaling		60	74003992	tubulin beta-2A chain	9.43962	cytoskeleton
61	50950163	band 4.1-like protein 5	7.17718	TJ/AJ		61	345804687	casein kinase I isoform delta	5.16058	signaling		61	345801304	BAI1-associated protein 2-like 1 isoform 1	9.25332	cytoskeleton
62	147898773	carcinoembryonic antigen-related cell adhesion molecule 1 precursor	7.12996	cell adhesion		62	73945680	protein-L-isoaspartate(D-aspartate) O-methyltransferase isoform 8	5.14708	other		62	345776847	cdc42 effector protein 1	9.21743	cytoskeleton
63	73973432	ras-related protein Rab-23	7.11722	trafficking		63	73955537	segment polarity protein dishevelled homolog DVL-2	5.14617	signaling		63	50979327	equilibrative nucleoside transporter 1	8.99715	transport
64	57095986	BET1 homolog	7.05234	trafficking		64	73985218	ADP-ribosylation factor 4 isoform 2	5.13318	trafficking		64	50978772	claudin-2	8.84968	TJ/AJ
65	73992599	breast carcinoma-amplified sequence 1	7.01904	other		65	73983790	4F2 cell-surface antigen heavy chain	5.11948	transport		65	73946134	A-kinase anchor protein 12	8.74492	signaling
66	345799948	uncharacterized protein C11orf52	7.0076	unknown		66	345796663	segment polarity protein dishevelled homolog DVL-3	4.99765	signaling		66	345782539, 73981384	Na(+)/H(+) exchange regulatory cofactor NHE-RF3	8.67	membrane
67	345800726	large neutral amino acids transporter small subunit 1 isoform 2	6.99464	transport		67	345800344	lethal(2) giant larvae protein homolog 1	4.77937	polarity		67	345803763	leucine-rich repeat transmembrane protein FLRT2	8.56356	cell adhesion
68	74006722	ATP-dependent RNA helicase DDX3X isoform 3	6.94787	other		68	55741705	ras-related protein Rab-1A	4.44364	trafficking		68	73954046	serine/threonine-protein kinase 10	8.49636	signaling
69	74004342	plakophilin-4 isoform 2	6.82037	cell adhesion		69	345796449	claudin-16	4.39673	TJ/AJ		69	73964747	rho GDP-dissociation inhibitor 1 isoform 2	8.4305	other
70	345807425	ephrin-B1	6.74009	signaling		70	345778074	catenin alpha-1	4.39637	TJ/AJ		70	73950854	ephrin type-A receptor 2 isoform 1	8.32212	signaling
71	345784504	afadin	6.654	TJ/AJ		71	73969119	casein kinase I isoform epsilon isoform 3	4.37806	signaling		71	359322436	ras-related protein Rab-6A	8.19841	trafficking
72	345793345	integrin beta-1	6.55068	cell adhesion		72	359320658	protein kinase C and casein kinase substrate in neurons protein 2	4.36786	trafficking		72	345790319	probable palmitoyltransferase ZDHHC20 isoform 1	8.1379	membrane
73	147904030	carcinoembryonic antigen-related cell adhesion molecule 28 precursor	6.54857	cell adhesion		73	345797440	partitioning defective 3 homolog B isoform 2	4.34293	TJ/AJ		73	73991940	proto-oncogene tyrosine-protein kinase Src isoform 5	7.70377	signaling
74	73963313	pleckstrin-2 isoform 1	6.37544	cytoskeleton		74	73973432	ras-related protein Rab-23	4.18225	trafficking		74	345804148	WD repeat-containing protein 20 isoform 6	7.67101	unknown
75	345793058	syntenin-1 isoform 1	6.27232	TJ/AJ		75	73950822	adaptin ear-binding coat-associated protein 2 isoform 2	4.0426	trafficking		75	345800726	large neutral amino acids transporter small subunit 1 isoform 2	7.61595	transport
76	345789091	sodium bicarbonate cotransporter 3	6.07017	transport		76	345787726	coiled-coil and C2 domain-containing protein 1A isoform 1	4.02457	other		76	359320868	sorting nexin-3 isoform 2	7.54229	trafficking
77	73983142	Finkel-Biskis-Reilly murine sarcoma virus (FBR-MuSV) ubiquitously expressed isoform 2	5.92998	other		77	345793331	partitioning defective 3 homolog isoform 1	4.00343	TJ/AJ		77	74000462, 74000468	sorting nexin-1 isoform 1	7.35	trafficking
78	73945522	syntaxin-7 isoform 5	5.7566	trafficking		78	345807932	glyceraldehyde-3-phosphate dehydrogenase-like	3.96014	other		78	304376299	sodium/myo-inositol cotransporter	7.18942	transport
79	359319613	claudin-4-like	5.74949	TJ/AJ		79	73969750	EH domain-binding protein 1 isoform 4	3.94904	cytoskeleton		79	345776969	protein FAM83F	7.13981	unknown
80	73963551	protein numb homolog isoform 1	5.73138	membrane		80	345790089	D-tyrosyl-tRNA(Tyr) deacylase 1	3.88974	other		80	345780124, 345780126	neurabin-1	7.1	cytoskeleton
81	73983369	muscarinic acetylcholine receptor M4	5.5583	signaling		81	345787801	switch-associated protein 70 isoform 2	3.87285	signaling		81	50950235	receptor-binding cancer antigen expressed on SiSo cells	6.97128	other
82	73950452	MARCKS-related protein	5.49577	cytoskeleton		82	50978772	claudin-2	3.87092	TJ/AJ		82	73997796	tubby-related protein 3	6.8347	signaling
83	325301273	translocon-associated protein subunit delta precursor	5.3597	other		83	345807425	ephrin-B1	3.86528	signaling		83	73980368	vesicle-associated membrane protein 8 isoform 2	6.80265	trafficking
84	73961676	protein S100-A6 isoform 2	5.10881	other		84	345797211	plakophilin-4 isoform 3	3.83804	cell adhesion		84	57095034	protein FAM83B	6.16927	unknown
85	73953390	eukaryotic translation initiation factor 4E-binding protein 2	4.95019	other		85	359319430	misshapen-like kinase 1	3.82888	signaling		85	73991135	leucine-rich repeat transmembrane protein FLRT3 isoform 3	6.15208	cell adhesion
86	359322181	membrane-associated guanylate kinase, WW and PDZ domain-containing protein 1	4.92906	TJ/AJ		86	74009724	peptidyl-prolyl cis-trans isomerase A	3.71341	other		86	187937195	transient receptor potential cation channel subfamily V member 4	6.14806	transport
87	73955537	segment polarity protein dishevelled homolog DVL-2	4.92131	signaling		87	73994955	merlin isoform 7	3.6017	signaling		87	73983002	ras-related protein Rab-1B isoform 1	6.12279	trafficking
88	345800344	lethal(2) giant larvae protein homolog 1	4.8526	polarity		88	73992599	breast carcinoma-amplified sequence 1	3.53845	other		88	311771751	ras-related protein Rab-10	6.03758	trafficking
89	345797971, 74005894	ras-related protein Rab-7L1	4.83	trafficking		89	50979156	ras-related protein Rab-7a	3.53296	trafficking		89	345796147, 345796149, 345796154	disks large homolog 1 isoform 1	5.95	TJ/AJ
90	359320868	sorting nexin-3 isoform 2	4.74972	trafficking		90	345793135	junctophilin-1 isoform 1	3.42416	membrane		90	345801038	TLD domain-containing protein KIAA1609	5.79335	unknown
91	345796663	segment polarity protein dishevelled homolog DVL-3	4.70306	signaling		91	73968671	fibroblast growth factor receptor substrate 2 isoform 1	3.41696	signaling		91	73965092	cdc42 effector protein 4	5.67851	cytoskeleton
92	345792855	rab11 family-interacting protein 2	4.61316	signaling		92	345777622	SH2 domain-containing adapter protein B	3.38206	signaling		92	50979110	caveolin-1	5.58895	trafficking
93	50979026	tyrosine-protein kinase Yes	4.61316	trafficking		93	345791797	eukaryotic translation initiation factor 4B isoform 12	3.34623	other		93	345804718	uncharacterized protein LOC608361	5.54961	unknown
94	73993916	coiled-coil domain-containing protein 25	4.54342	unknown		94	345802250	transmembrane channel-like 5 isoform 3	3.29004	transport		94	345790915	serine/threonine-protein kinase TAO3 isoform 5	5.4767	signaling
95	345804687	casein kinase I isoform delta	4.48372	signaling		95	345800726	large neutral amino acids transporter small subunit 1 isoform 2	3.26454	transport		95	73998521	gamma-adducin isoform 1	5.47149	cytoskeleton
96	57089975	tandem C2 domains nuclear protein isoform 1	4.44767	other		96	345789091	sodium bicarbonate cotransporter 3	3.15132	transport		96	73992442	tumor protein D54 isoform 1	5.46771	signaling
97	73969119	casein kinase I isoform epsilon isoform 3	4.37689	signaling		97	345804718	uncharacterized protein LOC608361	3.14601	unknown		97	345804278	protein FAM177A1	5.46477	unknown
98	359318970	protocadherin-1-like isoform 2	4.36961	cell adhesion		98	359318970	protocadherin-1-like isoform 2	3.06466	cell adhesion		98	73962778	syntaxin-binding protein 6	5.32676	trafficking
99	74009724	peptidyl-prolyl cis-trans isomerase A	4.34475	other		99	345792771	STE20-like kinase	2.88976	signaling		99	359319375	tumor-associated calcium signal transducer 2	5.30989	signaling
100	73994955	merlin isoform 7	4.32692	signaling		100	73994175	SH3 domain-binding protein 4	2.87541	trafficking		100	345784192	membrane-associated progesterone receptor component 2	5.28625	membrane
101	73947369	poliovirus receptor-related protein 2 isoform 2	4.2853	TJ/AJ		101	345799948	uncharacterized protein C11orf52	2.87417	unknown		101	73950747	transmembrane protein 51	5.26401	membrane
102	57095034	protein FAM83B	4.27412	unknown		102	345796205	immunoglobulin superfamily member 11	2.85748	cell adhesion		102	345795292	beta-secretase 2	5.24603	trafficking
103	345797440	partitioning defective 3 homolog B isoform 2	4.19974	TJ/AJ		103	73947369	poliovirus receptor-related protein 2 isoform 2	2.83865	TJ/AJ		103	345780995	oxysterol-binding protein-related protein 8 isoform 1	5.23828	other
104	345793444	sickle tail protein homolog isoform 1	4.13578	unknown		104	345776847	cdc42 effector protein 1	2.83532	cytoskeleton		104	345802858	zinc transporter 1, partial	5.1968	transport
105	345779036	oxidation resistance protein 1 isoform 1	4.06139	other		105	73950452	MARCKS-related protein	2.83132	cytoskeleton		105	345784504	afadin	5.18258	TJ/AJ
106	345776969	protein FAM83F	4.0212	unknown		106	345795711	tyrosine-protein phosphatase non-receptor type 13 isoform 2	2.82156	signaling		106	359318809	sodium/potassium-transporting ATPase subunit alpha-3	5.05533	transport
107	73962778	syntaxin-binding protein 6	3.95318	trafficking		107	345803763	leucine-rich repeat transmembrane protein FLRT2	2.79249	cell adhesion		107	345781300	extended synaptotagmin-2	5.04049	trafficking
108	345800183	UPF0587 protein C1orf123 homolog	3.95278	unknown		108	73959919	putative adenosylhomocysteinase 2	2.76692	other		108	345797675	junctional adhesion molecule A	4.93508	TJ/AJ
109	311771751	ras-related protein Rab-10	3.9457	trafficking		109	345793058	syntenin-1 isoform 1	2.70175	TJ/AJ		109	73983267	receptor-type tyrosine-protein phosphatase eta	4.88642	signaling
110	73947690	serine/threonine-protein kinase PAK 4 isoform 1	3.91003	signaling		110	359320868	sorting nexin-3 isoform 2	2.68988	trafficking		110	73948496	lipolysis-stimulated lipoprotein receptor	4.87207	TJ/AJ
111	345777622	SH2 domain-containing adapter protein B	3.84515	signaling		111	147904030	carcinoembryonic antigen-related cell adhesion molecule 28 precursor	2.67574	cell adhesion		111	359322148	amyloid beta A4 precursor protein-binding family A member 3	4.79766	trafficking
112	345796205	immunoglobulin superfamily member 11	3.82142	cell adhesion		112	345780399	stromal membrane-associated protein 2	2.67046	trafficking		112	345789997	erythrocyte membrane protein band 4.1-like 1	4.78796	cytoskeleton
113	73997796	tubby-related protein 3	3.80235	signaling		113	345790868	BRCA1-associated protein	2.62553	signaling		113	57098751	vesicle-trafficking protein SEC22b	4.78127	trafficking
114	345807932	glyceraldehyde-3-phosphate dehydrogenase-like	3.73316	other		114	354459407	voltage-dependent anion-selective channel protein 3 isoform 2	2.60638	transport		114	345789199	ras-related protein Rab-6B	4.74305	trafficking
115	345800049	ubiquitin carboxyl-terminal hydrolase 43	3.71842	other		115	345779559	protein scribble homolog, partial	2.53528	polarity		115	345781540, 73979203	rab11 family-interacting protein 1	4.74	trafficking
116	359324247	sodium- and chloride-dependent creatine transporter 1	3.67729	transport		116	359320319	tax1-binding protein 3-like isoform 1	2.5276	signaling		116	345792339	pleckstrin homology domain-containing family A member 5	4.70948	membrane
117	50979052	annexin A13	3.65998	membrane		117	74005825	plasma membrane calcium-transporting ATPase 4 isoform 3	2.50416	transport		117	345800344	lethal(2) giant larvae protein homolog 1	4.62778	polarity
118	73955372	profilin-1-like	3.65256	cytoskeleton		118	73957738	eukaryotic translation initiation factor 4H	2.49713	other		118	345800049	ubiquitin carboxyl-terminal hydrolase 43	4.54939	other
119	50979136	sodium/potassium-transporting ATPase subunit alpha-1 precursor	3.58838	transport		119	359322167	paralemmin-1	2.49209	membrane		119	73964085	MAP/microtubule affinity-regulating kinase 3 isoform 5	4.54791	signaling
120	54792725	ras-related protein Rab-11A	3.58675	trafficking		120	73965092	cdc42 effector protein 4	2.45953	cytoskeleton		120	114326335	palmitoyltransferase ZDHHC5	4.54305	membrane
121	359319033	protein LAP2-like isoform 2	3.54303	cell adhesion		121	73948986	signal transducing adapter molecule 1	2.453	signaling		121	345804993, 73967304	carboxypeptidase D	4.54	membrane
122	73983267	receptor-type tyrosine-protein phosphatase eta	3.53515	signaling		122	345796154	disks large homolog 1 isoform 4	2.45079	TJ/AJ		122	73988027	ragulator complex protein LAMTOR1 isoform 1	4.52426	signaling
123	73999120	tyrosine-protein kinase Lyn isoform 1	3.52362	signaling		123	345793418	abl interactor 1 isoform 9	2.31238	signaling		123	345781880	syndecan-1	4.50902	membrane
124	345787726	coiled-coil and C2 domain-containing protein 1A isoform 1	3.49742	other		124	73998521	gamma-adducin isoform 1	2.30463	cytoskeleton		124	345776663, 345776661	neutral amino acid transporter A isoform 1	4.5	transport
125	73959919	putative adenosylhomocysteinase 2	3.45987	other		125	345803603	enhancer of rudimentary homolog	2.28253	other		125	73970139	epithelial cell adhesion molecule	4.38934	TJ/AJ
126	345798663	secretory carrier-associated membrane protein 1 isoform 2	3.42383	trafficking		126	345782271	kinase D-interacting substrate of 220 kDa isoform 1	2.26526	signaling		126	345791046	TBC1 domain family member 10A isoform 2	4.34054	signaling
127	345796149, 345796154	disks large homolog 1	3.37	TJ/AJ		127	311771751	ras-related protein Rab-10	2.20744	trafficking		127	345793963	uncharacterized protein KIAA1522	4.32039	unknown
128	345804718	uncharacterized protein LOC608361	3.36371	unknown		128	308153291	plasma membrane calcium-transporting ATPase 1	2.19985	transport		128	345807408	vesicle-associated membrane protein 7 isoform 1	4.26716	trafficking
129	345780124	neurabin-1 isoform 1	3.28635	cytoskeleton		129	345779148	protein EFR3 homolog A	2.18792	membrane		129	345797211	plakophilin-4 isoform 3	4.25385	cell adhesion
130	73979956, 345782124	sorting nexin-17	3.26	trafficking		130	73950747	transmembrane protein 51	2.1588	membrane		130	73979922	prolactin regulatory element-binding protein isoform 1	4.23109	trafficking
131	55741707	ras-related protein Rab-8A	3.2463	trafficking		131	345793345	integrin beta-1	2.12848	cell adhesion		131	345807932	glyceraldehyde-3-phosphate dehydrogenase-like	4.21374	other
132	359322167	paralemmin-1	3.20183	membrane		132	345796185	pleckstrin homology-like domain, family B, member 2 isoform 1	2.12517	membrane		132	57044069	wiskott-Aldrich syndrome protein family member 2 isoform 2	4.20278	signaling
133	73950747	transmembrane protein 51	3.18728	membrane		133	57092849	phosducin-like 3 isoform 1	2.11357	other		133	73971644	ras-related protein Rab-14 isoform 1	4.09891	trafficking
134	73967304	carboxypeptidase D isoform 2	3.14147	membrane		134	73968313	ras-related protein Rab-5B isoform 1	2.01458	trafficking		134	73981482	membrane-associated guanylate kinase, WW and PDZ domain-containing protein 3 isoform 2	4.03996	TJ/AJ
135	345802250	transmembrane channel-like 5 isoform 3	3.13048	transport		135	73987813	synaptotagmin-like 2 isoform 3	1.96764	trafficking		135	73985218	ADP-ribosylation factor 4 isoform 2	4.02567	trafficking
136	345806042	arrestin domain-containing protein 1	3.10808	other		136	345802882	syntaxin-6	1.94639	trafficking		136	345799948	uncharacterized protein C11orf52	4.02451	unknown
137	345780995	oxysterol-binding protein-related protein 8 isoform 1	3.09924	other		137	73962778	syntaxin-binding protein 6	1.91161	trafficking		137	345784138	metalloreductase STEAP3	4.01924	other
138	73960795	serine/threonine-protein kinase MRCK alpha isoform 5	3.07407	signaling		138	345796461	coiled-coil domain-containing protein 50	1.8808	signaling		138	359319430	misshapen-like kinase 1	4.01038	signaling
139	73968671	fibroblast growth factor receptor substrate 2 isoform 1	3.02791	signaling		139	345793963	uncharacterized protein KIAA1522	1.77649	unknown		139	57101400	ras-related protein Rab-3D	3.86206	trafficking
140	50978964	tight junction protein ZO-3	3.01219	TJ/AJ		140	345794001	phosphatase and actin regulator 4	1.7323	cytoskeleton		140	359320530	RAB21, member RAS oncogene family, partial	3.82358	trafficking
141	345795711	tyrosine-protein phosphatase non-receptor type 13 isoform 2	3.00788	signaling		141	50978964	tight junction protein ZO-3	1.72102	TJ/AJ		141	73959919	putative adenosylhomocysteinase 2	3.77098	other
142	308153291	plasma membrane calcium-transporting ATPase 1	2.9866	transport		142	345790319	probable palmitoyltransferase ZDHHC20 isoform 1	1.6599	membrane		142	345803790	ATP-dependent RNA helicase DDX24	3.70824	other
143	345804148	WD repeat-containing protein 20 isoform 6	2.9766	unknown		143	73960795	serine/threonine-protein kinase MRCK alpha isoform 5	1.64689	signaling		143	345802250	transmembrane channel-like 5 isoform 3	3.68365	transport
144	73965092	cdc42 effector protein 4	2.90994	cytoskeleton		144	359322436	ras-related protein Rab-6A	1.62558	trafficking		144	308153291	plasma membrane calcium-transporting ATPase 1	3.66892	transport
145	345802882	syntaxin-6	2.90556	trafficking		145	73948496	lipolysis-stimulated lipoprotein receptor	1.62306	TJ/AJ		145	345804663	G-protein coupled receptor family C group 5 member C	3.62408	signaling
146	50950141	presenilin-1	2.87843	cell adhesion		146	212549677	catenin beta-1	1.61685	TJ/AJ		146	55741707	ras-related protein Rab-8A	3.61349	trafficking
147	73968313	ras-related protein Rab-5B isoform 1	2.83352	trafficking		147	345804554	soluble calcium-activated nucleotidase 1 isoform 4	1.61438	other		147	61316260	caveolin-2	3.53998	trafficking
148	345779124	protein FAM91A1	2.79533	unknown		148	345792855	rab11 family-interacting protein 2	1.61256	trafficking		148	345790631	arf-GAP domain and FG repeats-containing protein 1 isoform 1	3.5224	other
149	73991940	proto-oncogene tyrosine-protein kinase Src isoform 5	2.75819	signaling		149	345800417	inaD-like protein isoform 3	1.59782	TJ/AJ		149	73983369	muscarinic acetylcholine receptor M4	3.51751	signaling
150	73998521	gamma-adducin isoform 1	2.73855	cytoskeleton		150	345794456	SH3 domain binding glutamic acid-rich protein like 3	1.57204	other		150	345805335	2',3'-cyclic-nucleotide 3'-phosphodiesterase	3.42988	other
151	73951892	RELT-like 1	2.6979			151	50950141	presenilin-1	1.57177			151	345800829	WW domain-containing oxidoreductase	3.41643
152	73950822	adaptin ear-binding coat-associated protein 2 isoform 2	2.69697			152	73970013	cytoplasmic protein NCK2	1.54823			152	345794843	leucine-rich repeat-containing protein 57	3.41332
153	359320000	feline leukemia virus subgroup C receptor-related protein 1-like	2.69693			153	73964567	cysteine-rich protein 1	1.54745			153	73968313	ras-related protein Rab-5B isoform 1	3.36112
154	345793135	junctophilin-1 isoform 1	2.68154			154	345778195	casein kinase II subunit beta isoform 2	1.52271			154	345803222	uncharacterized protein LOC100682741	3.3482
155	50979110	caveolin-1	2.6616			155	345789997	erythrocyte membrane protein band 4.1-like 1	1.52236			155	345796205	immunoglobulin superfamily member 11	3.25796
156	74006851	3-beta-hydroxysteroid-Delta(8),Delta(7)-isomerase isoform 1	2.65606			156	359319613	claudin-4-like	1.51488			156	73987574	serine/threonine-protein kinase STK11	3.18198
157	73987813	synaptotagmin-like 2 isoform 3	2.65307			157	57043233	syntaxin-12	1.49849			157	73969949	UPF0444 transmembrane protein C12orf23 homolog	3.17542
158	345799149	integrin alpha-2	2.62619			158	359323640	osteopontin	1.47723			158	359322003	ATP-dependent RNA helicase DDX18	3.15736
159	345778212	ubiquitin-conjugating enzyme E2 J1 isoform 1	2.61			159	73961165	uncharacterized protein C1orf21	1.44427			159	359322066	ras-related protein Rab-43-like	3.11461
160	73987612	basigin	2.59095			160	50979062	ras-related protein Rab-5C	1.4359			160	354459407	voltage-dependent anion-selective channel protein 3 isoform 2	3.0891
161	359323682	ADP-ribosylation factor-like 13B	2.59064			161	345781806	sorbin and SH3 domain-containing protein 2 isoform 4	1.41581			161	17737325	cytochrome c oxidase subunit II	3.04283
162	345804663	G-protein coupled receptor family C group 5 member C	2.55292			162	73981496	F-actin-capping protein subunit alpha-1 isoform 2	1.40245			162	345802882	syntaxin-6	2.96836
163	359322436	ras-related protein Rab-6A	2.55127			163	345778505	uncharacterized protein LOC100688057	1.38348			163	54792725	ras-related protein Rab-11A	2.95809
164	345800177	gamma-glutamyltransferase 6 isoform 1	2.54058			164	50978770	claudin-3	1.36912			164	345804554	soluble calcium-activated nucleotidase 1 isoform 4	2.95437
165	345793161	fatty acid-binding protein, epidermal	2.53994			165	345786437	KN motif and ankyrin repeat domain-containing protein 2 isoform 1	1.33952			165	57101288	palmitoyltransferase ZDHHC3 isoform 1	2.91013
166	345797874	sodium/potassium-transporting ATPase subunit alpha-2 isoform 1	2.53913			166	345785027	numb homolog (Drosophila)-like	1.33688			166	345805483	proline rich 15-like	2.90376
167	345793331	partitioning defective 3 homolog isoform 1	2.53543			167	345780126	neurabin-1 isoform 4	1.33632			167	359319518	segment polarity protein dishevelled homolog DVL-1-like	2.89128
168	345789997	erythrocyte membrane protein band 4.1-like 1	2.48948			168	73983267	receptor-type tyrosine-protein phosphatase eta	1.33617			168	345807971	septin-6 isoform 5	2.86585
169	73994175	SH3 domain-binding protein 4	2.48854			169	57089603	SHC-transforming protein 1 isoform 1	1.31808			169	359321796	EH domain-containing protein 1	2.84651
170	74003058	exocyst complex component 3 isoform 3	2.46039			170	335334928	liprin-beta-1	1.30087			170	73950129	MARVEL domain-containing protein 2	2.83599
171	345802930	myelin protein zero-like 1	2.4284			171	73988219	rho-related GTP-binding protein RhoG	1.29889			171	74000847	ras-related protein Rab-8B	2.81642
172	73988219	rho-related GTP-binding protein RhoG	2.41322			172	50978814	uveal autoantigen with coiled-coil domains and ankyrin repeats	1.29428			172	306482574	disintegrin and metalloproteinase domain-containing protein 9 precursor	2.80422
173	73948496	lipolysis-stimulated lipoprotein receptor	2.38534			173	57095034	protein FAM83B	1.28632			173	359323991	kin of IRRE-like protein 1	2.7612
174	73999690	solute carrier family 12 member 6 isoform 9	2.34293			174	359320768	erythrocyte membrane protein band 4.1 like 4B	1.26285			174	73955372	profilin-1-like	2.72467
175	345807971	septin-6 isoform 5	2.31032			175	345803013	ras-related protein Rab-13	1.20163			175	73975746	cyclin-dependent kinase 14 isoform 3	2.72229
176	73981528	ras-related protein Rap-1A isoform 2	2.28652			176	345776969	protein FAM83F	1.19519			176	305410870	membrane-associated progesterone receptor component 1	2.71301
177	74005825	plasma membrane calcium-transporting ATPase 4 isoform 3	2.28439			177	345804052	stonin-2	1.19359			177	73981685	ras-related protein Ral-A isoform 1	2.7077
178	50978728	serine/threonine-protein phosphatase PP1-alpha catalytic subunit	2.27367			178	73977882	LPS-responsive vesicle trafficking, beach and anchor containing isoform 1	1.16479			178	116829774	inactive rhomboid protein 2	2.68168
179	345784138	metalloreductase STEAP3	2.26681			179	74007162	nance-Horan syndrome protein isoform 2	1.15769			179	345795915	septin-11	2.64117
180	73961165	uncharacterized protein C1orf21	2.25345			180	73999690	solute carrier family 12 member 6 isoform 9	1.1342			180	359320368	polymerase I and transcript release factor-like	2.60603
181	50979317	protein transport protein Sec61 subunit beta	2.22784			181	359323766	alpha-2-HS-glycoprotein isoform 1	1.13155			181	359320638	mitogen-activated protein kinase kinase kinase kinase 4 isoform 2	2.59299
182	359320768	erythrocyte membrane protein band 4.1 like 4B	2.22102			182	345796392	vacuolar protein sorting-associated protein 8 homolog isoform 3	1.11947			182	73961473	Golgi resident protein GCP60	2.56664
183	345805996	spectrin alpha chain, brain	2.20967			183	345795898	inactive ubiquitin carboxyl-terminal hydrolase 53	1.10177			183	345799717	myelin protein zero-like 2	2.52414
184	345796185	pleckstrin homology-like domain, family B, member 2 isoform 1	2.20077			184	73967304	carboxypeptidase D isoform 2	1.09648			184	148231530	carcinoembryonic antigen-related cell adhesion molecule 30 precursor	2.5149
185	114326371	2'-5'-oligoadenylate synthase 2	2.15421			185	345785187	uncharacterized protein LOC100686852	1.09123			185	345778074	catenin alpha-1	2.50922
186	345778074	catenin alpha-1	2.13781			186	345807971	septin-6 isoform 5	1.07628			186	345793181	copine-3	2.50498
187	61316260	caveolin-2	2.13781			187	57089975	tandem C2 domains nuclear protein isoform 1	1.06548			187	359322167	paralemmin-1	2.48215
188	345793418	abl interactor 1 isoform 9	2.09809			188	345806042	arrestin domain-containing protein 1	1.05634			188	345777622	SH2 domain-containing adapter protein B	2.47072
189	345807224	ras-related protein Rap-2c	2.09631			189	50979052	annexin A13	1.05239			189	345804995	Golgi SNAP receptor complex member 1	2.44692
190	345804554	soluble calcium-activated nucleotidase 1 isoform 4	2.09408			190	345805483	proline rich 15-like	1.03984			190	345799464	cytoplasmic FMR1-interacting protein 2	2.44435
191	50979062	ras-related protein Rab-5C	2.0543			191	50979136	sodium/potassium-transporting ATPase subunit alpha-1 precursor	1.03976			191	359320000	feline leukemia virus subgroup C receptor-related protein 1-like	2.43564
192	306482574	disintegrin and metalloproteinase domain-containing protein 9 precursor	2.05248			192	73996826	plakophilin-2 isoform 1	1.034			192	74003324	AP-2 complex subunit mu isoform 21	2.43538
193	57101400	ras-related protein Rab-3D	2.02269			193	359320381	flotillin-2-like	1.02728			193	50979138	sodium- and chloride-dependent taurine transporter	2.42044
194	73975746	cyclin-dependent kinase 14 isoform 3	2.00422			194	50978988	receptor tyrosine-protein kinase erbB-2 precursor	1.01337			194	345802930	myelin protein zero-like 1	2.4184
195	345794456	SH3 domain binding glutamic acid-rich protein like 3	1.98882			195	345791055	SEC14-like protein 2 isoform 1	1.00586			195	359323950	carboxy-terminal domain RNA polymerase II polypeptide A small phosphatase 1-like	2.41056
196	345803013	ras-related protein Rab-13	1.96444			196	345794843	leucine-rich repeat-containing protein 57	0.979082			196	73984484	dolichyl-diphosphooligosaccharide--protein glycosyltransferase subunit 1 isoform 3	2.40787
197	73987574	serine/threonine-protein kinase STK11	1.9533			197	74006503	ankyrin repeat and SOCS box protein 9 isoform 3	0.96999			197	217416483	erythrocyte band 7 integral membrane protein	2.40209
198	345781678	small ubiquitin-related modifier 2-like	1.9165			198	73981228	thioredoxin-interacting protein isoform 2	0.957533			198	73951083	insulin-like growth factor 1 receptor isoform 1	2.40156
199	73972761	TBC1 domain family member 22B	1.91237			199	359320530	RAB21, member RAS oncogene family, partial	0.948851			199	73955990	epsin-2 isoform 1	2.38768
200	345794843	leucine-rich repeat-containing protein 57	1.90161			200	50979110	caveolin-1	0.93616			200	345784300	protein disulfide-isomerase TMX3	2.37952
201	50978814	uveal autoantigen with coiled-coil domains and ankyrin repeats	1.89305			201	57095096	lebercilin	0.934565			201	73946098	syntaxin-11	2.35097
202	73979149	pleckstrin homology domain-containing family A member 2 isoform 1	1.87558			202	345803047	desmoglein-2	0.933867			202	57088635	inactive rhomboid protein 1 isoform 1	2.32961
203	73980876	eukaryotic translation initiation factor 2-alpha kinase 3	1.86731			203	345797874	sodium/potassium-transporting ATPase subunit alpha-2 isoform 1	0.910681			203	359323682	ADP-ribosylation factor-like 13B	2.31943
204	345780399	stromal membrane-associated protein 2	1.85632			204	359323493	Down syndrome critical region protein 3	0.898782			204	50979062	ras-related protein Rab-5C	2.31093
205	73965373	LIM domain-containing protein 2	1.84925			205	345793151	protein FAM164A isoform 2	0.894597			205	345801014	cadherin-16	2.29149
206	57100869	mitochondrial intermembrane space import and assembly protein 40	1.81737			206	57098957	protein FAM63A	0.894225			206	73959409	syntaxin-binding protein 3 isoform 1	2.26722
207	66472883	podocalyxin precursor	1.75459			207	73961473	Golgi resident protein GCP60	0.891968			207	73964691	monocarboxylate transporter 4	2.25827
208	345785221	transmembrane protein 2 isoform 1	1.75223			208	73968236	phosducin-like	0.880605			208	345781936	sodium-dependent multivitamin transporter	2.2522
209	345800171	non-receptor tyrosine-protein kinase TNK1	1.7468			209	345783668	uncharacterized protein LOC100688321	0.873998			209	359322717	NSFL1 cofactor p47 isoform 2	2.22635
210	187937195	transient receptor potential cation channel subfamily V member 4	1.73661			210	73949472	putative E3 ubiquitin-protein ligase SH3RF2 isoform 3	0.863335			210	345799184	oncostatin-M-specific receptor subunit beta	2.21251
211	73951060	lysM and putative peptidoglycan-binding domain-containing protein 4 isoform 1	1.73071			211	345794813	pseudopodium-enriched atypical kinase 1	0.861371			211	73968432	ATP synthase subunit beta, mitochondrial isoform 1	2.19117
212	73951013	myotubularin-related protein 10 isoform 1	1.71512			212	345779293	transmembrane protein 33	0.847557			212	359320768	erythrocyte membrane protein band 4.1 like 4B	2.17326
213	345803603	enhancer of rudimentary homolog	1.70012			213	345777942	casein kinase I isoform gamma-3 isoform 2	0.845468			213	73994957	merlin isoform 8	2.16986
214	73996826	plakophilin-2 isoform 1	1.63501			214	359320000	feline leukemia virus subgroup C receptor-related protein 1-like	0.834135			214	345785187	uncharacterized protein LOC100686852	2.14891
215	114326365	2'-5'-oligoadenylate synthase 1	1.58213			215	73997733	cell division cycle-associated protein 3	0.822263			215	73947692	serine/threonine-protein kinase PAK 4 isoform 2	2.12907
216	73946549	AN1-type zinc finger protein 5 isoform 2	1.57324			216	345782124	sorting nexin-17 isoform 3	0.820931			216	73967208	transmembrane protein 199	2.12516
217	356460939	transcription factor BTF3	1.53848			217	345782391	docking protein 1	0.807898			217	73959175	H(+)/Cl(-) exchange transporter 7 isoform 1	2.094
218	73950854	ephrin type-A receptor 2 isoform 1	1.53748			218	57092723	PHD finger protein 5A	0.793507			218	73981528	ras-related protein Rap-1A isoform 2	2.0532
219	73969750, 345783125	EH domain-binding protein 1	1.51			219	345804995	Golgi SNAP receptor complex member 1	0.783142			219	73971168	uncharacterized protein C9orf25 isoform 4	2.01673
220	359320726	solute carrier family 12 member 2, partial	1.50832			220	359324247	sodium- and chloride-dependent creatine transporter 1	0.782354			220	345804463	rho-related GTP-binding protein RhoJ	2.00183
221	304376299	sodium/myo-inositol cotransporter	1.5041			221	73991940	proto-oncogene tyrosine-protein kinase Src isoform 5	0.778675			221	57108121	calcium-binding protein p22 isoform 1	1.98964
222	73970429	H/ACA ribonucleoprotein complex subunit 2 isoform 2	1.48559			222	345795841	caspase-6 isoform 1	0.766754			222	345803013	ras-related protein Rab-13	1.9748
223	73979922	prolactin regulatory element-binding protein isoform 1	1.4849			223	73960378	tyrosine-protein phosphatase non-receptor type 14 isoform 1	0.7649			223	73980876	eukaryotic translation initiation factor 2-alpha kinase 3	1.96136
224	73975490	coiled-coil-helix-coiled-coil-helix domain-containing protein 3, mitochondrial isoform 2	1.48172			224	73997236	adaptin ear-binding coat-associated protein 1 isoform 1	0.761354			224	73983142	Finkel-Biskis-Reilly murine sarcoma virus (FBR-MuSV) ubiquitously expressed isoform 2	1.96134
225	359318793	MAP/microtubule affinity-regulating kinase 4	1.45598			225	73960652	protein-associating with the carboxyl-terminal domain of ezrin isoform 1	0.746742			225	74000257	transmembrane protein 87A	1.95767
226	345801526	TBC1 domain family member 10B-like	1.44394			226	345797866	pleckstrin homology domain-containing family A member 6	0.746575			226	57043233	syntaxin-12	1.90295
227	345790306	myotubularin-related protein 6	1.42409			227	326693963	ubiquitin-conjugating enzyme E2 variant 2	0.743913			227	71043798	cathepsin D precursor	1.88146
228	50978988	receptor tyrosine-protein kinase erbB-2 precursor	1.40521			228	73975746	cyclin-dependent kinase 14 isoform 3	0.739107			228	345798746	cytoplasmic FMR1-interacting protein 1	1.85845
229	50950253	rhophilin-2	1.40004			229	50950181	hepatocyte growth factor receptor precursor	0.718349			229	74005825	plasma membrane calcium-transporting ATPase 4 isoform 3	1.84108
230	359321320	POC1 centriolar protein homolog B	1.38964			230	345784453	ras-related protein Rab-27B	0.705604			230	73962685	rho GTPase-activating protein 5 isoform 1	1.82609
231	345804052	stonin-2	1.3889			231	73987612	basigin	0.700792			231	345788882	CTD (carboxy-terminal domain, RNA polymerase II, polypeptide A) small phosphatase-like	1.81629
232	359320530	RAB21, member RAS oncogene family, partial	1.37722			232	345781917	intersectin-2 isoform 2	0.685954			232	73951013	myotubularin-related protein 10 isoform 1	1.80028
233	73961473	Golgi resident protein GCP60	1.37135			233	345791046	TBC1 domain family member 10A isoform 2	0.679374			233	73958451	serine/threonine-protein kinase TAO2 isoform 2	1.7935
234	345782271	kinase D-interacting substrate of 220 kDa isoform 1	1.37064			234	217416483	erythrocyte band 7 integral membrane protein	0.679242			234	212276025	phosphatidylinositol-4-phosphate 5-kinase type-1 alpha	1.79013
235	212276025	phosphatidylinositol-4-phosphate 5-kinase type-1 alpha	1.35717			235	169790794	cation-independent mannose-6-phosphate receptor precursor	0.674697			235	73981496	F-actin-capping protein subunit alpha-1 isoform 2	1.78891
236	73955689	syntaxin-8 isoform 1	1.33427			236	212276025	phosphatidylinositol-4-phosphate 5-kinase type-1 alpha	0.669153			236	345804903	uncharacterized protein LOC490901	1.77628
237	345799601	ubiquitin-conjugating enzyme E2 N-like	1.31759			237	73987574	serine/threonine-protein kinase STK11	0.666707			237	73982992	protein YIF1A isoform 2	1.77375
238	73948986	signal transducing adapter molecule 1	1.31258			238	359323682	ADP-ribosylation factor-like 13B	0.663685			238	345778505	uncharacterized protein LOC100688057	1.77288
239	57098957	protein FAM63A	1.30821			239	345803741	VPS33B-interacting protein isoform 1	0.661472			239	209180440	solute carrier family 2 (facilitated glucose transporter), member 9	1.77258
240	345807452	nucleophosmin-like	1.29767			240	73964902	growth factor receptor-bound protein 2 isoform 3	0.654546			240	73986416	syntaxin-10 isoform 1	1.75657
241	73981228	thioredoxin-interacting protein isoform 2	1.2728			241	345799149	integrin alpha-2	0.65316			241	345791129	scavenger receptor class B member 1	1.74576
242	345778505	uncharacterized protein LOC100688057	1.26826			242	345778962	heterogeneous nuclear ribonucleoprotein C-like 1	0.652368			242	73975490	coiled-coil-helix-coiled-coil-helix domain-containing protein 3, mitochondrial isoform 2	1.74475
243	359323661	CDGSH iron-sulfur domain-containing protein 2-like	1.25316			243	73946549	AN1-type zinc finger protein 5 isoform 2	0.65148			243	73976579	late secretory pathway protein AVL9 homolog	1.70853
244	345792081	vesicle-associated membrane protein 1	1.25214			244	345804148	WD repeat-containing protein 20 isoform 6	0.634592			244	73997733	cell division cycle-associated protein 3	1.70699
245	73971644	ras-related protein Rab-14 isoform 1	1.24326			245	73951013	myotubularin-related protein 10 isoform 1	0.627604			245	73982080	estradiol 17-beta-dehydrogenase 12 isoform 2	1.70335
246	50979327	equilibrative nucleoside transporter 1	1.24033			246	345788408	rho GTPase-activating protein 42	0.617918			246	73958326	syntaxin-4 isoform 2	1.69548
247	73991135	leucine-rich repeat transmembrane protein FLRT3 isoform 3	1.2396			247	73957776	malate dehydrogenase, mitochondrial	0.614493			247	50950253	rhophilin-2	1.63717
248	57089749	small nuclear ribonucleoprotein Sm D1	1.22567			248	345799464	cytoplasmic FMR1-interacting protein 2	0.60802			248	73981228	thioredoxin-interacting protein isoform 2	1.62321
249	345777942	casein kinase I isoform gamma-3 isoform 2	1.2249			249	359323018	ubiquitin fusion degradation protein 1 homolog	0.592555			249	50950141	presenilin-1	1.60179
250	345779148	protein EFR3 homolog A	1.22392			250	345806030	protein FAM102A isoform 1	0.589655			250	345804978, 345804976	serine/threonine-protein kinase TAO1	1.6
251	57043233	syntaxin-12	1.21736			251	57087587	thyroid receptor-interacting protein 6 isoform 1	0.584547			251	73959528	synaptogyrin-3	1.58815
252	345790248	thrombospondin type-1 domain-containing protein 1 isoform 1	1.21256			252	345798691	adenomatous polyposis coli protein isoform 1	0.578724			252	114326367	ras-related protein Rab-27A	1.57975
253	73981685	ras-related protein Ral-A isoform 1	1.19252			253	345800532	beta-arrestin-2 isoform 2	0.568497			253	73957776	malate dehydrogenase, mitochondrial	1.55857
254	359324023	sorting nexin-12-like	1.18446			254	345793425	rho GTPase-activating protein 21	0.567297			254	114326313	NADH-cytochrome b5 reductase 3	1.53108
255	345785973	lysophospholipid acyltransferase 7 isoform 2	1.16867			255	359323991	kin of IRRE-like protein 1	0.566254			255	345797874	sodium/potassium-transporting ATPase subunit alpha-2 isoform 1	1.52386
256	345784772	golgi-associated PDZ and coiled-coil motif-containing protein	1.16479			256	345795753	protein FAM190A	0.555622			256	345790800	arf-GAP with GTPase, ANK repeat and PH domain-containing protein 1	1.5144
257	73970013	cytoplasmic protein NCK2	1.16258			257	345781604	PH and SEC7 domain-containing protein 3	0.55188			257	73961165	uncharacterized protein C1orf21	1.49713
258	345785027	numb homolog (Drosophila)-like	1.14574			258	345795165	UPF0583 protein C15orf59 homolog	0.551776			258	345800177	gamma-glutamyltransferase 6 isoform 1	1.49412
259	345804995	Golgi SNAP receptor complex member 1	1.14436			259	359321320	POC1 centriolar protein homolog B	0.542539			259	345779148	protein EFR3 homolog A	1.48691
260	359321663	SH3 domain-containing YSC84-like protein 1-like	1.13647			260	345803053	kinesin family member 14	0.539301			260	73968671	fibroblast growth factor receptor substrate 2 isoform 1	1.48569
261	73990466	translocon-associated protein subunit gamma isoform 1	1.10953			261	359321663	SH3 domain-containing YSC84-like protein 1-like	0.539277			261	73982680	liprin-alpha-1 isoform 2	1.48044
262	345798693	erythrocyte membrane protein band 4.1 like 4A	1.1055			262	345798746	cytoplasmic FMR1-interacting protein 1	0.537445			262	73980394	protein disulfide-isomerase A6	1.47631
263	73981496	F-actin-capping protein subunit alpha-1 isoform 2	1.10319			263	50978730	frizzled-6 precursor	0.53718			263	345799951	alpha-crystallin B chain isoform 5	1.47312
264	345785187	uncharacterized protein LOC100686852	1.09563			264	73986416	syntaxin-10 isoform 1	0.534091			264	345782658	sorting nexin-27 isoform 3	1.4715
265	57044069	wiskott-Aldrich syndrome protein family member 2 isoform 2	1.08298			265	345796060	RAB, member of RAS oncogene family-like 3	0.529666			265	359322424	alpha-parvin	1.47124
266	73949472	putative E3 ubiquitin-protein ligase SH3RF2 isoform 3	1.07716			266	345782746	neurogenic locus notch homolog protein 2 isoform 1	0.522876			266	73974563	DEP domain-containing mTOR-interacting protein	1.46945
267	74002653	rho GTPase-activating protein 31 isoform 2	1.07374			267	356460877	nuclear distribution protein nudE homolog 1	0.521295			267	345781710	ras-related protein O-RAL-like	1.46208
268	73977882	LPS-responsive vesicle trafficking, beach and anchor containing isoform 1	1.07019			268	73958438	TBC1 domain family member 10B, partial	0.5167			268	73989909	dolichyl-diphosphooligosaccharide--protein glycosyltransferase subunit STT3B isoform 14	1.45001
269	73971168	uncharacterized protein C9orf25 isoform 4	1.05603			269	187937195	transient receptor potential cation channel subfamily V member 4	0.51292			269	50978964	tight junction protein ZO-3	1.44611
270	57089637	SNARE-associated protein Snapin	1.03341			270	73951749	SH3 domain and tetratricopeptide repeats-containing protein 1	0.503471			270	57095986	BET1 homolog	1.43897
271	226693371	solute carrier family 2 (facilitated glucose transporter), member 1	1.01706			271	74007103	protein Shroom2	0.496598			271	73950541	uncharacterized protein C1orf172 homolog	1.38627
272	345804198	protein jagged-2	1.00974			272	359319134	zinc finger FYVE domain-containing protein 16	0.488684			272	73960970	secretory carrier-associated membrane protein 3 isoform 6	1.38441
273	73980642	transmembrane protein C2orf18 homolog	1.00747			273	73959109	E3 ubiquitin-protein ligase TRAF7 isoform 1	0.483865			273	345801526	TBC1 domain family member 10B-like	1.37553
274	73990727	ras-related protein Rap-2a	1.00551			274	359324063	inositol polyphosphate 5-phosphatase OCRL-1 isoform 2	0.483602			274	73952267	leucyl-cystinyl aminopeptidase	1.37331
275	57092723	PHD finger protein 5A	1.00388			275	345801919	periplakin	0.474501			275	345794779	neuroplastin	1.36119
276	73960997	disintegrin and metalloproteinase domain-containing protein 15 isoform 3	1.00363			276	73975490	coiled-coil-helix-coiled-coil-helix domain-containing protein 3, mitochondrial isoform 2	0.472033			276	73945902	erythrocyte membrane protein band 4.1-like 2 isoform 2	1.36113
277	345802858	zinc transporter 1, partial	1.00097			277	345802116	protein FAM102B	0.470761			277	359318559	EPS8-like 1	1.35405
278	345781192	ephrin type-A receptor 1	1.00029			278	73975991	hyccin isoform 1	0.467195			278	345806752	uncharacterized protein LOC609832	1.33833
279	359321643	integrin beta-1-binding protein 1-like isoform 2	0.996024			279	77404203	dystroglycan precursor	0.466328			279	359323766	alpha-2-HS-glycoprotein isoform 1	1.31131
280	50979066	signal recognition particle 72 kDa protein	0.975375			280	345790248	thrombospondin type-1 domain-containing protein 1 isoform 1	0.466054			280	73996826	plakophilin-2 isoform 1	1.30162
281	359323640	osteopontin	0.96704			281	345786212	LIM and cysteine-rich domains protein 1	0.460277			281	345783668	uncharacterized protein LOC100688321	1.3003
282	359321786	rho-related GTP-binding protein RhoD isoform 1	0.963188			282	73972761	TBC1 domain family member 22B	0.448507			282	74001606	disco-interacting protein 2 homolog A	1.29546
283	345794813	pseudopodium-enriched atypical kinase 1	0.962155			283	74001687	BMP-2-inducible protein kinase isoform 1	0.446234			283	74009090	myotubularin	1.28675
284	359323991	kin of IRRE-like protein 1	0.961769			284	74000783	testis-expressed sequence 9 protein	0.438136			284	345806232	uncharacterized protein LOC608493	1.28467
285	359320124	glia maturation factor beta-like	0.949616			285	73945886	enoyl-CoA hydratase domain-containing protein 1 isoform 1	0.43053			285	359323661	CDGSH iron-sulfur domain-containing protein 2-like	1.27619
286	50979138	sodium- and chloride-dependent taurine transporter	0.947569			286	345777370	malate dehydrogenase, cytoplasmic	0.425633			286	345778212	ubiquitin-conjugating enzyme E2 J1 isoform 1	1.27133
287	73968039	target of rapamycin complex 2 subunit MAPKAP1 isoform 3	0.942474			287	345785221	transmembrane protein 2 isoform 1	0.418798			287	73998802	ornithine aminotransferase, mitochondrial isoform 2	1.26927
288	345791046	TBC1 domain family member 10A isoform 2	0.939446			288	73970067	thioredoxin domain-containing protein 9	0.417696			288	345795163	CD276 antigen	1.26663
289	345805812	intraflagellar transport protein 20 homolog isoform 2	0.932809			289	345800543	phospholipid scramblase 3	0.414996			289	73988219	rho-related GTP-binding protein RhoG	1.25558
290	359319856	proline/serine-rich coiled-coil protein 1	0.926313			290	74002653	rho GTPase-activating protein 31 isoform 2	0.411037			290	356461040	L-lactate dehydrogenase B chain	1.24815
291	345804250	sec1 family domain-containing protein 1 isoform 2	0.924022			291	73954361	myotubularin-related protein 12	0.409735			291	359323097	uncharacterized protein LOC100684687	1.24767
292	345781806	sorbin and SH3 domain-containing protein 2 isoform 4	0.921188			292	345782950	epidermal growth factor receptor	0.398698			292	259490360	serpin H1 precursor	1.24462
293	169790794	cation-independent mannose-6-phosphate receptor precursor	0.918421			293	359320393	WAS/WASL-interacting protein family member 2 isoform 1	0.397805			293	73993916	coiled-coil domain-containing protein 25	1.24037
294	74008079	long-chain-fatty-acid--CoA ligase 4 isoform 4	0.914964			294	73962685	rho GTPase-activating protein 5 isoform 1	0.390989			294	73970611	E3 ubiquitin-protein ligase MARCH3 isoform 1	1.23529
295	345779563	speriolin	0.908684			295	359322424	alpha-parvin	0.389338			295	359323204	centrosomal protein of 55 kDa	1.23289
296	345804278	protein FAM177A1	0.903609			296	73961312	desmocollin-2 isoform 3	0.386468			296	345797866	pleckstrin homology domain-containing family A member 6	1.22268
297	345797866	pleckstrin homology domain-containing family A member 6	0.892836			297	66472883	podocalyxin precursor	0.38208			297	345778448	uncharacterized protein LOC100684170	1.19616
298	345803741	VPS33B-interacting protein isoform 1	0.880842			298	345791123	acetoacetyl-CoA synthetase	0.380828			298	345791055	SEC14-like protein 2 isoform 1	1.19566
299	345782950	epidermal growth factor receptor	0.863716			299	50978782	pro-epidermal growth factor precursor	0.377532			299	345807059	ras-related protein Rab-2A-like	1.19318
300	74000847	ras-related protein Rab-8B	0.863548			300	57095314	eukaryotic translation initiation factor 3 subunit H isoform 1	0.375307			300	345804770	lethal(2) giant larvae protein homolog 2	1.1928
301	345799464	cytoplasmic FMR1-interacting protein 2	0.837079			301	359320368	polymerase I and transcript release factor-like	0.366343			301	73956458	pleckstrin homology domain-containing family N member 1	1.17478
302	345779559	protein scribble homolog, partial	0.81696			302	73973002	DNA polymerase eta	0.353153			302	73955689	syntaxin-8 isoform 1	1.17355
303	359319522	tRNA pseudouridine synthase-like 1-like	0.81535			303	345783125	EH domain binding protein 1-like 1 isoform 1	0.347804			303	50978812	transferrin receptor protein 1	1.16233
304	74006873	uncharacterized protein LOC609457 isoform 2	0.804637			304	57044069	wiskott-Aldrich syndrome protein family member 2 isoform 2	0.347802			304	345782391	docking protein 1	1.15781
305	73993950	integral membrane protein 2C isoform 4	0.804129			305	73999414	protein FAM110B-like	0.345227			305	345802027	elongation factor Tu, mitochondrial	1.09688
306	359324038	synaptotagmin-like 4	0.796185			306	73955189	acetyl-CoA acetyltransferase, mitochondrial	0.34429			306	345785027	numb homolog (Drosophila)-like	1.09511
307	345783183	1-phosphatidylinositol-4,5-bisphosphate phosphodiesterase beta-3	0.792522			307	73952267	leucyl-cystinyl aminopeptidase	0.34228			307	345796060	RAB, member of RAS oncogene family-like 3	1.09499
308	345799165	AP-3 complex subunit mu-1 isoform 2	0.781322			308	345796880	leucine-rich repeat-containing protein 16A isoform 1	0.342189			308	308044530	ras-related protein Rab-9A	1.08939
309	73975763	krev interaction trapped protein 1 isoform 1	0.776206			309	50978986	syntaxin-binding protein 2	0.340356			309	73949796	mimitin, mitochondrial	1.07993
310	359320670	ras-related C3 botulinum toxin substrate 2	0.775665			310	345799998	rho GTPase-activating protein 32	0.338859			310	73972761	TBC1 domain family member 22B	1.07909
311	335334928	liprin-beta-1	0.75614			311	73983948	ankyrin repeat domain-containing protein 50 isoform 1	0.337351			311	73990727	ras-related protein Rap-2a	1.0739
312	345797426	abl interactor 2 isoform 3	0.755604			312	73976072	oxysterol-binding protein-related protein 3 isoform 10	0.336669			312	345791621	prohibitin-2	1.07033
313	345807059	ras-related protein Rab-2A-like	0.755604			313	345795148	pyruvate kinase isozymes M1/M2 isoform 3	0.333945			313	345793135	junctophilin-1 isoform 1	1.06609
314	345782180	zinc transporter 6 isoform 1	0.755604			314	73980394	protein disulfide-isomerase A6	0.333273			314	345785221	transmembrane protein 2 isoform 1	1.06388
315	359322717	NSFL1 cofactor p47 isoform 2	0.754131			315	73974609	protein FAM84B-like	0.325948			315	73974609	protein FAM84B-like	1.05495
316	345783668	uncharacterized protein LOC100688321	0.754131			316	73955990	epsin-2 isoform 1	0.322146			316	73975874	GRIP and coiled-coil domain-containing protein 1	1.05219
317	73950129	MARVEL domain-containing protein 2	0.753439			317	345790747	bridging integrator 3	0.315599			317	359319033	protein LAP2-like isoform 2	1.04682
318	359320393	WAS/WASL-interacting protein family member 2 isoform 1	0.744902			318	345799212	disks large homolog 5	0.308601			318	73962317	thyroid receptor-interacting protein 11	1.03532
319	345782391	docking protein 1	0.742797			319	359319806	Na(+)/H(+) exchange regulatory cofactor NHE-RF2 isoform 1	0.307667			319	73960920	prelamin-A/C isoform 4	1.03361
320	345807408	vesicle-associated membrane protein 7 isoform 1	0.736861			320	73987830	teneurin-4 isoform 4	0.306235			320	345794050	ephrin type-B receptor 2 isoform 2	1.01967
321	73957943	protein BUD31 homolog isoform 2	0.731996			321	345790530	E3 ubiquitin-protein ligase SH3RF1 isoform 3	0.305015			321	345784772	golgi-associated PDZ and coiled-coil motif-containing protein	1.01278
322	345796343	solute carrier family 12 member 7	0.730418			322	73963483	signal-induced proliferation-associated 1 like 1 isoform 1	0.303311			322	73959885	ATP synthase subunit b, mitochondrial	1.00547
323	73960378	tyrosine-protein phosphatase non-receptor type 14 isoform 1	0.729859			323	345802354	vasorin	0.298717			323	73958713	DCN1-like protein 3 isoform 2	1.00445
324	345800543	phospholipid scramblase 3	0.723473			324	345798362	actin filament-associated protein 1 isoform 1	0.297179			324	359320183	proteasome subunit beta type-5-like	0.995344
325	84579927	macoilin	0.723298			325	73983713	protein fat-free homolog	0.295141			325	74001475	C2 domain-containing protein 2	0.985069
326	73952267	leucyl-cystinyl aminopeptidase	0.713104			326	74001606	disco-interacting protein 2 homolog A	0.293321			326	226693371	solute carrier family 2 (facilitated glucose transporter), member 1	0.98313
327	345803053	kinesin family member 14	0.707061			327	73981543	vacuolar protein sorting-associated protein 45	0.293271			327	345793331	partitioning defective 3 homolog isoform 1	0.982871
328	345784197	dihydrofolate reductase	0.702716			328	73997538	ELKS/Rab6-interacting/CAST family member 1 isoform 8	0.291339			328	73976072	oxysterol-binding protein-related protein 3 isoform 10	0.981326
329	359320381	flotillin-2-like	0.691974			329	73995170	vacuolar protein sorting-associated protein 33A	0.286864			329	57085091	GTP-binding protein SAR1a isoform 2	0.981078
330	212276034	26S proteasome non-ATPase regulatory subunit 4	0.688937			330	345799184	oncostatin-M-specific receptor subunit beta	0.284106			330	345789453	ADP-ribosylation factor-related protein 1	0.967503
331	73984484	dolichyl-diphosphooligosaccharide--protein glycosyltransferase subunit 1 isoform 3	0.688352			331	359321037	arf-GAP with SH3 domain, ANK repeat and PH domain-containing protein 1	0.281671			331	212549677	catenin beta-1	0.9672
332	73976579	late secretory pathway protein AVL9 homolog	0.669085			332	73973246	protein FAM135A isoform 9	0.281341			332	345799913	cell adhesion molecule 1 isoform 1	0.964057
333	345793151	protein FAM164A isoform 2	0.660861			333	73956458	pleckstrin homology domain-containing family N member 1	0.276664			333	345797440	partitioning defective 3 homolog B isoform 2	0.962623
334	345782539	Na(+)/H(+) exchange regulatory cofactor NHE-RF3 isoform 1	0.659023			334	345790755	vinexin	0.273525			334	359322978	14-3-3 protein eta	0.961426
335	345783305	vacuolar protein sorting-associated protein 37C	0.644486			335	73970756	protein transport protein Sec24A isoform 2	0.261393			335	73955410	proteasome subunit beta type-6	0.955436
336	345782658	sorting nexin-27 isoform 3	0.642125			336	345804198	protein jagged-2	0.260042			336	345806042	arrestin domain-containing protein 1	0.952485
337	345788600	RAP2A, member of RAS oncogene family	0.640885			337	73991183	protein jagged-1 isoform 1	0.259945			337	359322181	membrane-associated guanylate kinase, WW and PDZ domain-containing protein 1	0.927355
338	57110216	p21-activated protein kinase-interacting protein 1	0.63951			338	345777987	rap guanine nucleotide exchange factor 6 isoform 4	0.259556			338	73983713	protein fat-free homolog	0.92534
339	345797318	fibronectin	0.637124			339	74007807	phosphoglycerate kinase 1 isoform 2	0.256399			339	57100553	annexin A5	0.923533
340	345796060	RAB, member of RAS oncogene family-like 3	0.635058			340	74000661	AP-4 complex subunit epsilon-1	0.254251			340	73946839	epsin-1 isoform 1	0.923464
341	73956458	pleckstrin homology domain-containing family N member 1	0.632917			341	359323544	protein SON-like isoform 2	0.253894			341	73999690	solute carrier family 12 member 6 isoform 9	0.917683
342	345798746	cytoplasmic FMR1-interacting protein 1	0.63253			342	345801474	MICAL-like 2	0.241951			342	345796073	golgin subfamily B member 1	0.917179
343	345797675	junctional adhesion molecule A	0.62681			343	74000871	pleckstrin homology domain-containing family O member 2	0.230685			343	345782730	immunoglobulin superfamily member 3	0.916823
344	73949796	mimitin, mitochondrial	0.622766			344	345792593	sorbin and SH3 domain-containing protein 1 isoform 1	0.230484			344	73961057	uncharacterized protein C1orf43 homolog isoform 6	0.910216
345	74000257	transmembrane protein 87A	0.615088			345	345803210	ras GTPase-activating protein nGAP	0.229255			345	73963539	protein numb homolog isoform 8	0.90483
346	359323950	carboxy-terminal domain RNA polymerase II polypeptide A small phosphatase 1-like	0.612938			346	345796179	poliovirus receptor-related protein 3	0.226408			346	345803467	rho-associated protein kinase 1	0.900329
347	73967208	transmembrane protein 199	0.612938			347	73988618	phosphatidylinositol-4-phosphate 3-kinase C2 domain-containing subunit alpha isoform 1	0.225366			347	73957772	huntingtin-interacting protein 1	0.896827
348	345805116	dual specificity protein phosphatase 3	0.612834			348	345777784	centlein	0.224786			348	359321669	d-3-phosphoglycerate dehydrogenase-like	0.896511
349	345777345	serine/threonine-protein kinase VRK2	0.612834			349	73965007	envoplakin	0.223792			349	345780679	gap junction beta-3 protein	0.892579
350	50978782	pro-epidermal growth factor precursor	0.610549			350	50950253	rhophilin-2	0.217702			350	50978986	syntaxin-binding protein 2	0.880851
351	73999414	protein FAM110B-like	0.604599			351	345791211	uncharacterized protein KIAA1671	0.212723			351	345786992	CUB domain-containing protein 1	0.878981
352	345780321	pituitary adenylate cyclase-activating polypeptide type I receptor isoform 2	0.604483			352	73953838	protein FAM190B	0.211334			352	345782310	transmembrane protein 87B	0.87784
353	345796392	vacuolar protein sorting-associated protein 8 homolog isoform 3	0.603651			353	345785094	signal-induced proliferation-associated 1 like 3	0.210014			353	74002653	rho GTPase-activating protein 31 isoform 2	0.870508
354	73954719	transgelin isoform 1	0.595522			354	345800927	WW domain containing E3 ubiquitin protein ligase 2 isoform 2	0.208134			354	345781604	PH and SEC7 domain-containing protein 3	0.868468
355	73974379	exostosin-1 isoform 1	0.584334			355	359318632	relA-associated inhibitor	0.207442			355	57089749	small nuclear ribonucleoprotein Sm D1	0.867701
356	73959861	protein wntless homolog isoform 3	0.580464			356	74008079	long-chain-fatty-acid--CoA ligase 4 isoform 4	0.206868			356	345807224	ras-related protein Rap-2c	0.864683
357	345795165	UPF0583 protein C15orf59 homolog	0.580464			357	73993907	GTPase SLIP-GC	0.202909			357	345800543	phospholipid scramblase 3	0.857932
358	345804978	serine/threonine-protein kinase TAO1	0.579486			358	345801630	dual specificity protein phosphatase CDC14A isoform 2	0.202229			358	345781064	FYVE, RhoGEF and PH domain-containing protein 6	0.852873
359	359323018	ubiquitin fusion degradation protein 1 homolog	0.575997			359	345792128	protein MICAL-3	0.19964			359	345800929	NAD(P)H dehydrogenase [quinone] 1	0.850962
360	73988944	protein lin-7 homolog C	0.572876			360	345803467	rho-associated protein kinase 1	0.199402			360	356991173	AP-3 complex subunit sigma-2	0.847981
361	73986416	syntaxin-10 isoform 1	0.56186			361	345779267	protein FAM83H	0.199064			361	73997169	probable ATP-dependent RNA helicase DDX47 isoform 2	0.847667
362	345781917	intersectin-2 isoform 2	0.558742			362	73946726	selenocysteine insertion sequence-binding protein 2 isoform 1	0.193293			362	73999414	protein FAM110B-like	0.839834
363	73980577	flap endonuclease GEN homolog 1	0.558696			363	345783052	spectrin beta chain, brain 2 isoform 1	0.187539			363	335334928	liprin-beta-1	0.821245
364	345803467	rho-associated protein kinase 1	0.557402			364	306482574	disintegrin and metalloproteinase domain-containing protein 9 precursor	0.183925			364	73973000	tight junction-associated protein 1 isoform 2	0.819912
365	74009090	myotubularin	0.556021			365	345781595	tyrosine-protein kinase SgK223-like	0.176215			365	166796110	ephrin-B2	0.818371
366	217416483	erythrocyte band 7 integral membrane protein	0.554763			366	73958451	serine/threonine-protein kinase TAO2 isoform 2	0.173969			366	345796343	solute carrier family 12 member 7	0.817831
367	50950181	hepatocyte growth factor receptor precursor	0.552081			367	73993594	serine/threonine-protein kinase Nek1 isoform 1	0.171017			367	73948926	MAGUK p55 subfamily member 7	0.814975
368	73962317	thyroid receptor-interacting protein 11	0.547557			368	345799863	pleckstrin homology-like domain, family B, member 1 isoform 2	0.166194			368	345780684	gap junction beta-4 protein	0.805425
369	50978986	syntaxin-binding protein 2	0.544162			369	359321557	disintegrin and metalloproteinase domain-containing protein 17	0.16287			369	73992699	solute carrier organic anion transporter family member 4A1	0.805225
370	50979162	signal peptidase complex subunit 2	0.54105			370	73957772	huntingtin-interacting protein 1	0.159498			370	345798374	alpha-adducin	0.801151
371	73973002	DNA polymerase eta	0.539168			371	73950854	ephrin type-A receptor 2 isoform 1	0.158701			371	359318893	ras-related protein Rab-18 isoform 2	0.79807
372	345777117	target of Myb protein 1	0.535063			372	345792261	caprin-2 isoform 1	0.157011			372	359319819	protein ITFG3	0.773441
373	345798374	alpha-adducin	0.528013			373	359321252	rap guanine nucleotide exchange factor 2-like	0.153337			373	73982024	blocked early in transport 1 homolog (S. cerevisiae)-like isoform 1	0.770863
374	57087613	actin-related protein 2/3 complex subunit 1B isoform 1	0.524415			374	359318597	AP-2 complex subunit alpha-1 isoform 1	0.152191			374	345805692	ubiquitin carboxyl-terminal hydrolase 32 isoform 1	0.757116
375	345784329	serpin B12	0.524415			375	73996670	disco-interacting protein 2 homolog B	0.151105			375	345787832	ras-related protein R-Ras2	0.752514
376	345795148	pyruvate kinase isozymes M1/M2 isoform 3	0.523284			376	359319102	kazrin	0.141949			376	345783052	spectrin beta chain, brain 2 isoform 1	0.750927
377	74000468	sorting nexin-1 isoform 4	0.523284			377	73963357	alpha-actinin-1 isoform 10	0.136684			377	73961312	desmocollin-2 isoform 3	0.746749
378	359318859	FERM domain-containing protein 3	0.521761			378	345788719	dedicator of cytokinesis protein 9	0.134942			378	359323905	integrin alpha-6-like	0.742907
379	73962685	rho GTPase-activating protein 5 isoform 1	0.518414			379	345799174	caspase recruitment domain-containing protein 6	0.133893			379	345804052	stonin-2	0.722399
380	345802354	vasorin	0.510377			380	345805768	myosin-Id	0.128146			380	345803047	desmoglein-2	0.716438
381	73958438	TBC1 domain family member 10B, partial	0.508528			381	359323995	protein dispatched homolog 1	0.120163			381	74002468	TBC1 domain family member 23 isoform 2	0.713775
382	73976072	oxysterol-binding protein-related protein 3 isoform 10	0.503609			382	345801761	tubulin polyglutamylase TTLL7 isoform 3	0.115537			382	345798476	protocadherin-7	0.710898
383	345801474	MICAL-like 2	0.492444			383	359320309	myosin-Ic-like isoform 2	0.105052			383	73959826	E3 ubiquitin-protein ligase CHIP	0.701132
384	345804770	lethal(2) giant larvae protein homolog 2	0.492416			384	345791952	aryl hydrocarbon receptor nuclear translocator-like 2	0.102821			384	356460939	transcription factor BTF3	0.69934
385	50978730	frizzled-6 precursor	0.488301			385	345787186	dedicator of cytokinesis protein 6	0.0973543			385	77404203	dystroglycan precursor	0.694552
386	73979580	ADP/ATP translocase 1	0.487997			386	73973141	dystonin isoform 15	0.0939565			386	74007567	disks large homolog 3 isoform 4	0.679277
387	73982080	estradiol 17-beta-dehydrogenase 12 isoform 2	0.486945			387	345788666	probable E3 ubiquitin-protein ligase MYCBP2 isoform 2	0.0826333			387	73981486	monocarboxylate transporter 1 isoform 1	0.678276
388	73962301	legumain isoform 1	0.485748			388	345782111	CAD protein	0.0802684			388	57100657	protein sprouty homolog 1	0.677276
389	74007162	nance-Horan syndrome protein isoform 2	0.480258			389	345800412	dedicator of cytokinesis protein 7 isoform 1	0.0681154			389	345777942	casein kinase I isoform gamma-3 isoform 2	0.667609
390	345797085	protein FAM171B	0.471237			390	359320150	protein Daple	0.0499678			390	73981543	vacuolar protein sorting-associated protein 45	0.666658
391	345795898	inactive ubiquitin carboxyl-terminal hydrolase 53	0.468091									391	51339016	guanine nucleotide-binding protein G(t) subunit alpha-1	0.666124
392	73958713	DCN1-like protein 3 isoform 2	0.464081			Rank	Accession	Ribosomal proteins identified with Occludin-BL	av n-PSM/OPN			392	73973141	dystonin isoform 15	0.65733
393	73965007	envoplakin	0.450211			1	57111003	60S ribosomal protein L37a	2.43341			393	345800827	probable palmitoyltransferase ZDHHC1	0.648737
394	116829774	inactive rhomboid protein 2	0.449499			2	356460989	ribosomal protein S15a	2.21059			394	74005199	neuropilin-2 isoform 1	0.647635
395	73950541	uncharacterized protein C1orf172 homolog	0.440453			3	356460868	60S ribosomal protein L32	1.689			395	345801243	14-3-3 protein gamma	0.639732
396	359323163	uncharacterized protein KIAA0528-like isoform 1	0.439767			4	345795037	ribosomal protein S27-like	1.66636			396	345788986	phospholipid scramblase 4	0.638094
397	55742764	serum albumin precursor	0.438284			5	240266716	ribosomal protein S5 [Microsporum canis]	1.58643			397	345796179	poliovirus receptor-related protein 3	0.634188
398	359322118	DENN domain-containing protein 1C-like	0.435348			6	345800307	60S ribosomal protein L23a-like	1.45114			398	73987813	synaptotagmin-like 2 isoform 3	0.631143
399	73981543	vacuolar protein sorting-associated protein 45	0.434988			7	57092393	40S ribosomal protein S26 isoform 1	1.11066			399	345788793	integral membrane protein 2B	0.626606
400	345800417	inaD-like protein isoform 3	0.43284			8	356460949	ribosomal protein, large, P0	0.664492			400	57089975	tandem C2 domains nuclear protein isoform 1	0.625578
401	345786318	synapsin-2	0.431998			9	345776672	60S ribosomal protein L17-like	0.632597			401	308081835	cytochrome c	0.616691
402	345798207	stromal interaction molecule 2	0.431487			10	73946777	40S ribosomal protein S5 isoform 5	0.517505			402	345786886	transketolase	0.607824
403	73965401	ELAV-like protein 1-like	0.42343			11	359806968	60S ribosomal protein L11 isoform 2	0.508038			403	73960795	serine/threonine-protein kinase MRCK alpha isoform 5	0.606331
404	345791129	scavenger receptor class B member 1	0.423372			12	57112881	60S ribosomal protein L10 isoform 1	0.47605			404	73946150	VIP peptides	0.605678
405	73992284	potassium voltage-gated channel subfamily G member 1 isoform 1	0.42163			13	73947970	40S ribosomal protein S11 isoform 3	0.417146			405	73957980	arf-GAP domain and FG repeats-containing protein 2	0.597251
406	73998651	semaphorin-4G	0.417381			14	57101324	60S ribosomal protein L18a isoform 1	0.380311			406	345784000	oxysterol-binding protein-related protein 5	0.597126
407	345798691	adenomatous polyposis coli protein isoform 1	0.417162			15	73947567	40S ribosomal protein S9	0.345156			407	50979014	calnexin precursor	0.596185
408	73977380	N6-adenosine-methyltransferase 70 kDa subunit isoform 1	0.412805			16	73962610	40S ribosomal protein S2-like isoform 2	0.300407			408	345796185	pleckstrin homology-like domain, family B, member 2 isoform 1	0.595224
409	345791822	sterol O-acyltransferase 2	0.411503									409	57110216	p21-activated protein kinase-interacting protein 1	0.593508
410	345783052	spectrin beta chain, brain 2 isoform 1	0.410709									410	74006748	peripheral plasma membrane protein CASK isoform 4	0.583905
411	73951749	SH3 domain and tetratricopeptide repeats-containing protein 1	0.405583									411	74007339	protein XRP2	0.583905
412	73963483	signal-induced proliferation-associated 1 like 1 isoform 1	0.402178									412	345796017	discoidin, CUB and LCCL domain-containing protein 2	0.575913
413	345798857	galectin-8 isoform 1	0.402065									413	73988792	liprin-beta-2	0.56882
414	345792698	leucine zipper putative tumor suppressor 2	0.400389									414	73983551	7-dehydrocholesterol reductase	0.551723
415	359319819	protein ITFG3	0.396607									415	345788478	arfaptin-2 isoform 1	0.548302
416	57098795	golgi phosphoprotein 3-like	0.39305									416	73994175	SH3 domain-binding protein 4	0.545164
417	73959841	ras-related protein Rab-40C	0.387832									417	73950483	nucleolar protein of 40 kDa	0.543964
418	73984745	myotubularin-related protein 14 isoform 8	0.387666									418	74005918	SLIT-ROBO Rho GTPase-activating protein 2 isoform 3	0.537465
419	73958451	serine/threonine-protein kinase TAO2 isoform 2	0.387147									419	73970888	stress-70 protein, mitochondrial isoform 6	0.536254
420	73987830	teneurin-4 isoform 4	0.383926									420	73964226	vesicle transport through interaction with t-SNAREs homolog 1B	0.534168
421	345799212	disks large homolog 5	0.38144									421	336455146	transforming protein RhoA precursor	0.532899
422	74000783	testis-expressed sequence 9 protein	0.379335									422	307938283	guanine nucleotide-binding protein G(q) subunit alpha	0.512314
423	359323402	zinc finger FYVE domain-containing protein 19-like	0.377804									423	73972878	inactive tyrosine-protein kinase 7 isoform 1	0.509559
424	73946098	syntaxin-11	0.377802									424	359318637	basal cell adhesion molecule	0.506992
425	345795753	protein FAM190A	0.376244									425	57098957	protein FAM63A	0.506239
426	73969822	sprouty-related, EVH1 domain-containing protein 2 isoform 1	0.375115									426	345788600	RAP2A, member of RAS oncogene family	0.501739
427	73992699	solute carrier organic anion transporter family member 4A1	0.371399									427	50979020	guanine nucleotide-binding protein G(I)/G(S)/G(T) subunit beta-1	0.498794
428	345801038	TLD domain-containing protein KIAA1609	0.371264									428	74007169	cyclin-dependent kinase-like 5	0.493772
429	345782310	transmembrane protein 87B	0.368278									429	345782746	neurogenic locus notch homolog protein 2 isoform 1	0.492281
430	73975991	hyccin isoform 1	0.365639									430	73967018	ras-related protein Rab-34 isoform 2	0.489822
431	345790755	vinexin	0.364872									431	345801474	MICAL-like 2	0.486708
432	345790202	probable phospholipid-transporting ATPase IIA	0.36294									432	50978814	uveal autoantigen with coiled-coil domains and ankyrin repeats	0.486298
433	73953348	UPF0498 protein KIAA1191 isoform 1	0.36219									433	345804198	protein jagged-2	0.486042
434	57089603	SHC-transforming protein 1 isoform 1	0.358843									434	73977245	receptor-type tyrosine-protein phosphatase F isoform 3	0.477862
435	345799184	oncostatin-M-specific receptor subunit beta	0.358732									435	73951060	lysM and putative peptidoglycan-binding domain-containing protein 4 isoform 1	0.477718
436	74005696	BRCA1-associated RING domain protein 1	0.356106									436	73959035	heme oxygenase 2 isoform 2	0.477289
437	73997538	ELKS/Rab6-interacting/CAST family member 1 isoform 8	0.355073									437	74005159	STE20-related kinase adapter protein beta isoform 1	0.468266
438	345783274	guanine nucleotide exchange factor for Rab-3A	0.352008									438	345790530	E3 ubiquitin-protein ligase SH3RF1 isoform 3	0.464877
439	345788793	integral membrane protein 2B	0.350191									439	345779600	ubiquitin carboxyl-terminal hydrolase 46 isoform 2	0.462473
440	345796880	leucine-rich repeat-containing protein 16A isoform 1	0.346492									440	345794202	aspartate aminotransferase, mitochondrial	0.456808
441	345793425	rho GTPase-activating protein 21	0.344889									441	345790427	cathepsin B	0.455275
442	73955990	epsin-2 isoform 1	0.343726									442	345803051	desmocollin-3	0.454287
443	345792128	protein MICAL-3	0.337497									443	73975685	neural Wiskott-Aldrich syndrome protein isoform 1	0.454049
444	345781604	PH and SEC7 domain-containing protein 3	0.333041									444	57098795	golgi phosphoprotein 3-like	0.450285
445	345806752	uncharacterized protein LOC609832	0.328278									445	359323305	tumor protein D52	0.450194
446	345785094	signal-induced proliferation-associated 1 like 3	0.326502									446	345798207	stromal interaction molecule 2	0.446303
447	359320368	polymerase I and transcript release factor-like	0.326111									447	50979162	signal peptidase complex subunit 2	0.441152
448	74000130	dnaJ homolog subfamily C member 17	0.319891									448	345788602	FERM, RhoGEF and pleckstrin domain-containing protein 1	0.43762
449	345799998	rho GTPase-activating protein 32	0.319598									449	73987276	casein kinase I isoform gamma-2 isoform 1	0.433196
450	73983948	ankyrin repeat domain-containing protein 50 isoform 1	0.319416									450	345788679	protein sprouty homolog 2	0.431357
451	359318523	suppressor of cytokine signaling 6-like	0.316488									451	345801761	tubulin polyglutamylase TTLL7 isoform 3	0.431227
452	73970756	protein transport protein Sec24A isoform 2	0.313405									452	73991183	protein jagged-1 isoform 1	0.429194
453	73946726	selenocysteine insertion sequence-binding protein 2 isoform 1	0.312478									453	73977664	phosphate carrier protein, mitochondrial isoform 1	0.425502
454	73973246	protein FAM135A isoform 9	0.310816									454	169790794	cation-independent mannose-6-phosphate receptor precursor	0.416855
455	345797685	vang-like protein 2	0.310816									455	73960378	tyrosine-protein phosphatase non-receptor type 14 isoform 1	0.416696
456	359323712	UAP56-interacting factor-like	0.309718									456	73948571	pleckstrin homology domain-containing family F member 1	0.412278
457	73993907	GTPase SLIP-GC	0.309387									457	50950181	hepatocyte growth factor receptor precursor	0.405685
458	74007807	phosphoglycerate kinase 1 isoform 2	0.307416									458	73955966	cytospin-B isoform 2	0.405603
459	345778962	heterogeneous nuclear ribonucleoprotein C-like 1	0.305401									459	57109456	syntaxin-19	0.403757
460	345784000	oxysterol-binding protein-related protein 5	0.303813									460	345784702	probable palmitoyltransferase ZDHHC14	0.401907
461	345804890	E3 ubiquitin-protein ligase SMURF2	0.295482									461	345799182	rapamycin-insensitive companion of mTOR	0.401813
462	73974563	DEP domain-containing mTOR-interacting protein	0.294128									462	345793425	rho GTPase-activating protein 21	0.391828
463	73992315	aurora kinase A isoform 1	0.291987									463	73999483	transient receptor potential cation channel subfamily A member 1	0.385465
464	73970139	epithelial cell adhesion molecule	0.288323									464	73987830	teneurin-4 isoform 4	0.384943
465	345795159	neogenin isoform 2	0.286907									465	73970013	cytoplasmic protein NCK2	0.384261
466	74001606	disco-interacting protein 2 homolog A	0.284373									466	50979054	vasodilator-stimulated phosphoprotein	0.380726
467	73991183	protein jagged-1 isoform 1	0.283174									467	345778214	ras-related GTP-binding protein D	0.372725
468	345785040	uncharacterized protein C19orf47 homolog isoform 2	0.280032									468	345779559	protein scribble homolog, partial	0.370742
469	345779592	SLAIN motif-containing protein 2	0.273785									469	73989720	1-phosphatidylinositol-4,5-bisphosphate phosphodiesterase delta-1 isoform 3	0.3704
470	50979014	calnexin precursor	0.272371									470	345781415	5'-AMP-activated protein kinase subunit gamma-2	0.369532
471	345803210	ras GTPase-activating protein nGAP	0.268879									471	73987385	UBX domain-containing protein 6	0.369167
472	359318632	relA-associated inhibitor	0.26618									472	345789233	cytoplasmic protein NCK1 isoform 3	0.36893
473	73995870	protein HIRA isoform 3	0.264843									473	73954361	myotubularin-related protein 12	0.362551
474	345796179	poliovirus receptor-related protein 3	0.262306									474	73951749	SH3 domain and tetratricopeptide repeats-containing protein 1	0.351421
475	359323995	protein dispatched homolog 1	0.261642									475	345792128	protein MICAL-3	0.339006
476	73950535	sodium/hydrogen exchanger 1	0.257794									476	73970756	protein transport protein Sec24A isoform 2	0.334722
477	345781064	FYVE, RhoGEF and PH domain-containing protein 6	0.257414									477	73965247	importin subunit alpha-2 isoform 2	0.334167
478	73972878	inactive tyrosine-protein kinase 7 isoform 1	0.254663									478	73996670	disco-interacting protein 2 homolog B	0.330359
479	345799182	rapamycin-insensitive companion of mTOR	0.252352									479	73969934	beta-adducin isoform 1	0.330102
480	345786673	heterogeneous nuclear ribonucleoprotein M isoform 2	0.24974									480	282848164	mothers against decapentaplegic homolog 3	0.32771
481	74003324	AP-2 complex subunit mu isoform 21	0.247599									481	345790743	ectonucleoside triphosphate diphosphohydrolase 4	0.325536
482	73953838	protein FAM190B	0.247538									482	359321356	UMP-CMP kinase isoform 2	0.319981
483	345779909	coatomer subunit gamma-2	0.241207									483	345777166	LIM and senescent cell antigen-like domains 3-like	0.316923
484	50978812	transferrin receptor protein 1	0.236871									484	73945631	G-protein coupled receptor 126 isoform 3	0.315303
485	345801630	dual specificity protein phosphatase CDC14A isoform 2	0.234293									485	73948384	NAD-dependent deacetylase sirtuin-2	0.310092
486	73983952	Bardet-Biedl syndrome 7 protein isoform 1	0.232599									486	345803465	receptor-type tyrosine-protein phosphatase mu isoform 1	0.306907
487	345787186	dedicator of cytokinesis protein 6	0.231225									487	345790435	uncharacterized protein C8orf42	0.297279
488	345777259	metal transporter CNNM4	0.229451									488	73975023	exocyst complex component 1 isoform 1	0.290085
489	345802232	ERI1 exoribonuclease 2	0.229147									489	345782950	epidermal growth factor receptor	0.289473
490	308210803	xenotropic and polytropic retrovirus receptor 1	0.227663									490	345805223	canalicular multispecific organic anion transporter 2	0.286451
491	345780137	calcium-binding mitochondrial carrier protein Aralar2	0.227073									491	345777687	tyrosine-protein phosphatase non-receptor type 3 isoform 2	0.282062
492	345784458	connector enhancer of kinase suppressor of ras 3	0.226486									492	359320591	T-complex protein 1 subunit delta-like	0.280911
493	73954361	myotubularin-related protein 12	0.225229									493	73963357	alpha-actinin-1 isoform 10	0.279949
494	345790530	E3 ubiquitin-protein ligase SH3RF1 isoform 3	0.223446									494	345783274	guanine nucleotide exchange factor for Rab-3A	0.272434
495	359322590	peptide-N(4)-(N-acetyl-beta-glucosaminyl)asparagine amidase	0.221444									495	345805946	protein GPR107 isoform 2	0.271344
496	73996670	disco-interacting protein 2 homolog B	0.22106									496	345798972	vacuolar protein sorting-associated protein 26A isoform 1	0.271344
497	345804357	E3 ubiquitin-protein ligase TRIM9	0.220781									497	345780137	calcium-binding mitochondrial carrier protein Aralar2	0.267084
498	345807420	hephaestin	0.215557									498	307938295	guanine nucleotide-binding protein subunit alpha-11	0.267071
499	73995170	vacuolar protein sorting-associated protein 33A	0.212743									499	74004771	integrin alpha-V isoform 2	0.264984
500	73983713	protein fat-free homolog	0.204313									500	74002388	2-hydroxyacylsphingosine 1-beta-galactosyltransferase	0.236362
501	359323807	phospholipase D1 isoform 1	0.202894									501	359323807	phospholipase D1 isoform 1	0.234087
502	73991667	E3 ubiquitin-protein ligase Itchy homolog isoform 2	0.195199									502	359321663	SH3 domain-containing YSC84-like protein 1-like	0.231283
503	345778590	sine oculis-binding protein homolog	0.193488									503	345786285	plexin-A1	0.22314
504	73963296	MAGUK p55 subfamily member 5 isoform 1	0.193062									504	359321459	protein disulfide-isomerase A4 isoform 3	0.220759
505	57089883	ralA-binding protein 1	0.187287									505	57089883	ralA-binding protein 1	0.220287
506	345800927	WW domain containing E3 ubiquitin protein ligase 2 isoform 2	0.185276									506	50978988	receptor tyrosine-protein kinase erbB-2 precursor	0.220202
507	57088635	inactive rhomboid protein 1 isoform 1	0.184527									507	345797242	integrin beta-6 isoform 3	0.219477
508	73978854	poly [ADP-ribose] polymerase 12	0.183753									508	345785726	mitochondrial import inner membrane translocase subunit TIM50	0.214671
509	73980101	spastin isoform 2	0.182225									509	359319190	iduronidase, alpha-L-	0.213192
510	345788408	rho GTPase-activating protein 42	0.181737									510	345787199	AP-1 complex subunit mu-2	0.20937
511	73995370	beta-adrenergic receptor kinase 2	0.181095									511	73949411	protocadherin gamma-C5 isoform 4	0.206136
512	73959409	syntaxin-binding protein 3 isoform 1	0.18035									512	345788719	dedicator of cytokinesis protein 9	0.205714
513	345800504	myb-binding protein 1A isoform 4	0.179582									513	345790248	thrombospondin type-1 domain-containing protein 1 isoform 1	0.205124
514	359319865	plakophilin-1-like	0.178878									514	345802120	calcium-binding mitochondrial carrier protein SCaMC-1	0.200698
515	359319102	kazrin	0.171394									515	50978730	frizzled-6 precursor	0.200394
516	345785604	semaphorin-4D	0.171192									516	345788378	stromal interaction molecule 1	0.200106
517	345804928	protein TANC2 isoform 2	0.169046									517	73960652	protein-associating with the carboxyl-terminal domain of ezrin isoform 1	0.198932
518	345803047	desmoglein-2	0.168434									518	73967054	myosin-XVIIIa isoform 3	0.196931
519	73976559	nucleotide-binding oligomerization domain-containing protein 1	0.162918									519	345792597	delta-1-pyrroline-5-carboxylate synthase isoform 1	0.18138
520	345789024	1-phosphatidylinositol-4,5-bisphosphate phosphodiesterase eta-1	0.162015									520	73997538	ELKS/Rab6-interacting/CAST family member 1 isoform 8	0.177314
521	74001687	BMP-2-inducible protein kinase isoform 1	0.159364									521	73995870	protein HIRA isoform 3	0.170442
522	345792487	VPS10 domain-containing receptor SorCS3	0.155468									522	189339282	multidrug resistance-associated protein 5	0.170015
523	57095096	lebercilin	0.154104									523	359323995	protein dispatched homolog 1	0.166127
524	345791211	uncharacterized protein KIAA1671	0.151196									524	345799031	glutamate dehydrogenase 1, mitochondrial	0.165051
525	345799174	caspase recruitment domain-containing protein 6	0.14805									525	345795753	protein FAM190A	0.161236
526	73960532	Abelson tyrosine-protein kinase 2 isoform 1	0.145116									526	345798045	semaphorin-4B	0.159239
527	73957772	huntingtin-interacting protein 1	0.14225									527	359323602	A disintegrin and metalloproteinase with thrombospondin motifs 1, partial	0.132751
528	359323265	erythroid differentiation-related factor 1-like isoform 2	0.141108									528	57093919	chondroitin sulfate synthase 3	0.118594
529	345805692	ubiquitin carboxyl-terminal hydrolase 32 isoform 1	0.13889									529	345788408	rho GTPase-activating protein 42	0.116959
530	345792540	WD repeat-containing protein 11	0.136314									530	345788878	golgin subfamily A member 4	0.116585
531	345801761	tubulin polyglutamylase TTLL7 isoform 3	0.135765									531	74005696	BRCA1-associated RING domain protein 1	0.114588
532	73973859	inhibitor of Bruton tyrosine kinase	0.130455									532	345799998	rho GTPase-activating protein 32	0.102596
533	345792481	SH3 and PX domain-containing protein 2A	0.125187									533	359320585	spectrin beta chain, brain 1	0.100876
534	74007169	cyclin-dependent kinase-like 5	0.125036									534	345777987	rap guanine nucleotide exchange factor 6 isoform 4	0.0795264
535	345793175	leucine-rich repeat and coiled-coil domain-containing protein 1	0.124742									535	345794813	pseudopodium-enriched atypical kinase 1	0.0793738
536	359319712	ubiquitin carboxyl-terminal hydrolase 31-like	0.118302									536	359321252	rap guanine nucleotide exchange factor 2-like	0.0778829
537	345792510	kinesin family member 11	0.115633									537	73974204	E3 ubiquitin-protein ligase UBR5 isoform 1	0.0672562
538	73951083	insulin-like growth factor 1 receptor isoform 1	0.114128									538	74000347	vacuolar protein sorting-associated protein 13C isoform 5	0.0644522
539	345791952	aryl hydrocarbon receptor nuclear translocator-like 2	0.111941									539	345786999	kinesin family member 15	0.0553763
540	345788602	FERM, RhoGEF and pleckstrin domain-containing protein 1	0.110838									540	345792434	myoferlin isoform 5	0.0501375
541	345782941	protein cordon-bleu	0.101919									541	345796694	desmoplakin	0.0374652
542	73987867	remodeling and spacing factor 1 isoform 1	0.101451
543	359321252	rap guanine nucleotide exchange factor 2-like	0.100632									Rank	Accession	Ribosomal proteins identified with BL-Cldn4	av n-PSM/OPN
544	73993293	neurobeachin isoform 2	0.0987051									1	356582349	ribosomal protein SA	1.20853
545	345799863	pleckstrin homology-like domain, family B, member 1 isoform 2	0.0982981									2	356460949	ribosomal protein, large, P0	0.7823
546	73973141	dystonin isoform 15	0.0956525									3	356460989	ribosomal protein S15a	0.571733
547	345801936	structure-specific endonuclease subunit SLX4	0.0955643
548	73951551	IQ motif containing GTPase activating protein 1	0.0931745
549	57104270	brefeldin A-inhibited guanine nucleotide-exchange protein 2	0.0824554
550	73960265	neuron navigator 1 isoform 2	0.0732248
551	345788719	dedicator of cytokinesis protein 9	0.0671134
552	74000367	talin-2 isoform 1	0.0660016
553	345807554	dedicator of cytokinesis protein 11 isoform 2	0.0612938
554	345776762	cadherin EGF LAG seven-pass G-type receptor 1	0.0595045
555	73974204	E3 ubiquitin-protein ligase UBR5 isoform 1	0.0587074
556	359323099	protein FAM186A	0.0576645
557	345800903	hydrocephalus-inducing protein homolog	0.0562081
558	345788666	probable E3 ubiquitin-protein ligase MYCBP2 isoform 2	0.0348509
Rank	Accession	Ribosomal proteins identified with BL-Occludin	av n-PSM/OPN
1	50978792	60S ribosomal protein L23	6.89581
2	74007766	60S ribosomal protein L31-like isoform 1	3.17015
3	345801364	60S ribosomal protein L23a-like isoform 1	2.47599
4	356582345	60S ribosomal protein L37	1.58507
5	57113163	60S ribosomal protein L30 isoform 1	1.06472
6	356460868	60S ribosomal protein L32	0.981495
7	57112881	60S ribosomal protein L10 isoform 1	0.897084
8	345786707	60S ribosomal protein L36	0.893283
9	73947567	40S ribosomal protein S9	0.885776
10	73946777	40S ribosomal protein S5 isoform 5	0.871763
11	57092393	40S ribosomal protein S26 isoform 1	0.846743
12	359318780	60S ribosomal protein L10-like	0.762175
13	356991214	60S ribosomal protein L4	0.720324
14	57109194	60S ribosomal protein L34 isoform 2	0.698062
15	345788799	60S ribosomal protein L13a-like	0.695636
16	345784994	40S ribosomal protein S19	0.667135
17	345776672	60S ribosomal protein L17-like	0.635146
18	359806968	60S ribosomal protein L11 isoform 2	0.58859
19	73947970	40S ribosomal protein S11 isoform 3	0.500149
