# Supplementary material for: Proteomic Analysis of Proteins Surrounding Occludin and Claudin-4 Reveals Their Proximity to Signaling and Trafficking Networks
Source: PLoS One. 2015 Mar 19;10(3):e0117074. doi: 10.1371/journal.pone.0117074 (PMC4366163; doi:10.1371/journal.pone.0117074)
Supplement: S4 Table — Numbers in the columns for biotin ligase constructs are average normalized PSM/OPNx1000 from 3-fold enriched proteins (S3 Table) compared to the biotin ligase alone [11]. Numbers in parenthesis shows that the protein is enriched, however not in the top 150. Not detectable (ND) means that a protein is not enriched. Data from ZO-1 and E-cad are taken from previously published data [10,11]. If a reference is not listed in the far right column, UniProt is the source of protein localization/function. Italic proteins fall into more than one functional category, for example exocytosis and endocytosis. (XLSX) [file pone.0117074.s008.xlsx]

## Sheet: Sheet1
Table S4. Functional categories of enriched proteins identified around BL-Ocln, Ocln-BL and BL-Cldn4.
Accession	Name	Localization/Function-Tight Junction, Adherens Junction	OCLN N	OCLN C	CLD4 N	ZO-1 N	ZO-1 C	E-CAD	Reference
50978954	Occludin	Integral membrane protein of TJ	252.2	99.4	21.4	29.6	ND	1.6	Furuse et al
345795509	Coxsackievirus and adenovirus receptor homolog	Transmembrane protein essential for TJ integrity.	28.2	19.3	47.2	45.4	5.4	5.1	Cohen et al
50978966	Tight junction protein ZO-2	Scaffolding protein localized at TJ. Also localized in the nucleus.	18.8	30.5	ND	72.9	33.9	1.9	Jesaitis et al
55741803	Tight junction protein ZO-1	Scaffolding protein localized at TJ.	17.1	28.6	ND	273.7	286.5	6.9	Willott et al
345796449	Claudin-16	Integral membrane sealing protein of TJ.	16.1	4.4	20.8	ND	ND	ND	Simon et al
50978770	Claudin-3	Integral membrane sealing protein of TJ.	15.2	1.4	36.6	59.7	ND	ND	Morita et al
74003604	Claudin-1	Integral membrane sealing protein of TJ.	14.4	6.2	25.7	17.4	ND	ND	Furuse et al
73982228	Catenin delta-1 isoform 4	AJ protein implicated both in cell transformation by SRC and in ligand-induced receptor signaling through the EGF, PDGF, CSF-1 and ERBB2 receptors. May also be involved in Wnt signaling.	12.8	14.4	40.3	ND	ND	39.6
73981482	Membrane-associated guanylate kinase, WW and PDZ domain-containing protein 3 isoform 2	Scaffolding protein , localized at TJ.	11.1	15.6	4	9	ND	ND	Adamsky et al
50978772	Claudin-2	Integral membrane sealing protein of TJ.	10.9	3.9	8.8	35.4	ND	ND	Furuse et al
50950163	Band 4.1-like protein 5	Positioning of TJ during the establishment of polarity.	7.2	7	9.7	ND	ND	1.5	Gosens et al
345784504	Afadin, Af6, MLLT4	Involved in various types of cell motility, AJ.	6.6	9.2	5.2	6	ND	11.5	Hull et al
345793058	Syntenin-1	Adapter protein. Function to couple syndecans to cytoskeletal proteins at AJ.	6.3	2.7	ND	ND	ND	ND	Zimmermann et al
359319613	Claudin-4	Integral membrane sealing protein of TJ.	5.8	(1.5)	15.6	8.2	ND	ND	Sonoda et al
359322181	Membrane-associated guanylate kinase, WW and PDZ domain-containing protein 1	Scaffolding protein , localized at TJ.	4.9	7.9	(0.9)	3.0	0.4	(0.2)	Ide et al
73947369	Poliovirus receptor-related protein 2 isoform 2	Immunoglobulin-like cell-cell adhesion molecule at AJs, is associated with E-cadherin through afadin and catenins, which connect to the actin cytoskeleton.	4.3	2.8	17.1	3.9	ND	1.3	Tanaka, 2003.
345797440	Partitioning defective 3 homolog B isoform 2	TJ protein involved in polarization of epithelial cells.	4.2	4.3	(1.0)	1.4	0.6	(0.7)	Kohjima et al
345796147 345796149 345796154	Disks large homolog 1	Multidomain scaffolding protein of the MAGUK family. Has a role in AJ assembly.	3.4	2.5	6.0	ND	ND	2.6	Firestein BL & Rongo C
50978964	Tight junction protein ZO-3	Peripheral membrane protein of TJ.	3.0	1.7	(1.4)	12.0	5.3	ND	Haskins et al
345793331	Partitioning defective 3 homolog isoform 1	TJ adapter protein involved in asymmetrical cell division and cell polarization.	(2.5)	4.0	(1.0)	0.9	ND	(0.4)	Ebnet et al
73948496	Lipolysis-stimulated lipoprotein receptor	Recruits tricellulin to tricellular TJ.	(2.4)	1.6	4.9	1.1	ND	(0.8)	Furuse, 2012.
345778074	Catenin alpha-1	AJ protein.	(2.1)	4.4	(1.0)	ND	ND	192.2	Butz et al
345797675	Junctional adhesion molecule A	Single-pass membrane protein localized at TJ in epitelial cells.	(0.6)	ND	4.9	5.9	ND	ND	Martìn-Padura et al
73970139	Epithelial cell adhesion molecule	Single-pass lateral membrane protein, colocalizes with CLDN7.	(0.3)	ND	4.4	ND	ND	ND	Ladwein et al
345800417	InaD-like protein isoform 3	Scaffolding protein that regulate protein targeting, cell polarity and integrity of tight junctions.	(0.4)	1.6	ND	0.6	ND	ND
212549677	Catenin beta-1	AJ protein. Key downstream component of the canonical Wnt signaling pathway.	ND	1.6	1.0	ND	ND	36.5
345800139	Claudin-7	Integral membrane sealing protein of TJ.	ND	ND	16.0	4.2	ND	ND	Morita et al
Accession	Name	Localization/Function-Signaling	OCLN N	OCLN C	CLD4 N	ZO-1 N	ZO-1 C	E-CAD	Reference
345805018 345805020	Adapter molecule crk	Adapter molecule also known as p38. The CRK protein participates in the Reelin signaling cascade.	24.6	71.1	ND	17.6	51.6	22.1
73950745	EF-hand domain-containing protein D2	May negatively regulate the canonical NF-kappa-B-activating branch. Regulates B-cell apoptosis.	16.6	ND	ND	ND	ND	ND
345800829	WW domain-containing oxidoreductase	Inhibits Wnt signaling, probably by sequestering DVL2. Plays a role in TGFB1 signaling and TGFB1-mediated apoptosis.	12.4	11.1	(3.4)	8.5	2.6	29.2
359319518	Segment polarity protein dishevelled homolog DVL-1-like	May play a role in the signal transduction pathway mediated by multiple Wnt genes.	8.6	5.4	(2.9)	4.8	2.4	ND
359320259	Na(+)/H(+) exchange regulatory cofactor NHE-RF1	Scaffold protein connectin plasma membrane proteins with members of the actin cytoskeleton. May enhance Wnt signaling. Regulates phosphate reabsorption in the renal proximal tubules.	7.5	9.5	12.2	ND	ND	ND
345807425	Ephrin-B1	Bind sto Eph receptors on adjacent cells, leading to contact-dependent bidirectional signaling into neighboring cells.	6.7	3.9	13.9	ND	ND	2.2
73983369	Muscarinic acetylcholine receptor M4	The muscarinic acetylcholine receptor mediates various cellular responses, including inhibition of adenylate cyclase.	5.6	ND	3.5	ND	ND	ND
73955537	Segment polarity protein dishevelled homolog DVL-2	Promotes internalization and degradation of frizzled proteins upon Wnt signaling. Plays a role both in canonical and non-canonical Wnt signaling.	4.9	5.2	ND	8.6	2.1	2.3
345796663	Segment polarity protein dishevelled homolog DVL-3	May play a role in the signal transduction pathway mediated by multiple Wnt genes.	4.7	5.0	ND	6.8	ND	ND
73994955	Merlin isoform 7	Regulator of the Hippo/SWH signaling pathway,with a role in tumor suppression by restricting proliferation and promoting apoptosis.	4.3	3.6	ND	ND	ND	ND
57095034	protein FAM83B	FAM83B as a key intermediary in EGFR/RAS/MAPK signaling.	4.3	(0.3)	6.2	0.3	ND	(0.7)	Cipriano 2012
345777622	SH2 domain-containing adapter protein B	Adapter protein regulating several signal transduction cascades by linking activated receptors to downstream signaling components.	3.8	3.4	(2.5)	ND	ND	ND
73997796	Tubby-related protein 3	Negative regulator of the Shh signaling transduction pathway.	3.8	6.7	6.8	ND	ND	ND
73968671	Fibroblast growth factor receptor substrate 2 isoform 1	Adapter protein that links activated FGR and NGF receptors to downstream signaling pathways.	3.0	3.4	1.5	ND	ND	(0.7)
345804663	G-protein coupled receptor family C group 5 member C	Coupled receptor for a possible interaction between retinoid and G-protein signaling pathways.	(2.6)	ND	3.6	ND	ND	ND
345793416 73948705 345793418	Abl interactor 1	Involved in cytoskeletal reorganization and EGFR signaling. May negatively regulate of cell growth and transformation. May regulate EGF-induced Erk pathway activation.	(2.1)	2.3	10.0	0.4	ND	ND
73948986	Signal transducing adapter molecule 1	Involved in intracellular signal transduction mediated by cytokines and growth factors.	(1.3)	2.4	ND	ND	ND	5.5
57044069	Wiskott-Aldrich syndrome protein family member 2 isoform 2	Transmits signals from tyrosine kinase receptors and small GTPases to the actin cytoskeleton. Promotes formation of actin filaments and regulates lamellipodia formation.	(1.1)	(0.4)	4.2	ND	ND	ND	Boutros 2004, Mukudai 2013
345791046	TBC1 domain family member 10A isoform 2	Acts as GTPase-activating protein for RAB27A.	(0.9)	(0.7)	4.3	ND	ND	ND
345792359	Epidermal growth factor receptor kinase substrate 8 isoform 1	May play a role in membrane ruffling and remodeling of the actin cytoskeleton.	ND	15.0	22.5	ND	ND	(0.9)
73995905	V-crk sarcoma virus CT10 oncogene homolog (avian)-like isoform 1	Adapter protein that binds to several tyrosine-phosphorylated proteins. Involved in several signaling pathways.	ND	13.7	ND	14.0	17.8	ND
345784160	GRB2-associated-binding protein 1	Adapter protein with a role in signaling cascades triggered by activated receptor-type kinases. Plays a role in FGFR1 signaling.	ND	6.5	ND	ND	ND	1.1
73990204	Cytoplasmic protein NCK1 isoform 2	Plays a role in transcriptional activation in response to activated Ras signaling. May play a role in cell adhesion and migration through interaction with ephrin receptors.	ND	5.4	ND	ND	ND	ND
345787801	Switch-associated protein 70 isoform 2	Mediates signaling of membrane ruffling. Regulates the actin cytoskeleton as an effector or adapter protein	ND	3.9	ND	ND	ND	ND
345790868	BRCA1-associated protein	Negatively regulates MAP kinase activation. Also acts as a Ras responsive E3 ubiquitin ligase. May also act as a cytoplasmic retention protein.	ND	2.6	ND	ND	ND	ND
359320319	Tax1-binding protein 3-like isoform 1	Inhibits TNF-induced apoptosis. May also play a role in the pro-inflammatory cytokine IL-1 signaling cascade.	ND	2.5	ND	ND	ND	1.2
345796461	Coiled-coil domain-containing protein 50	Involved in EGFR signaling.	ND	1.9	ND	ND	ND	1.2	Blagoev B et al. 2004
73946134	A-kinase anchor protein 12	Anchoring protein that mediates the subcellular compartmentation of PKA and PKC. May be part of the cortical cytoskeleton.	ND	ND	8.7	ND	ND	ND
73992442	Tumor protein D54 isoform 1	Implicated in vesicle transport, signaling and tumor progression.	ND	ND	5.5	ND	ND	3.2
359319375	Tumor-associated calcium signal transducer 2	EPCAM family member, may function as a growth factor receptor.	ND	ND	5.3	ND	ND	ND
73988027	Ragulator complex protein LAMTOR1 isoform 1	Involved in amino acid sensing and activation of mTORC1, a signaling complex promoting cell growth in response to growth factors, energy levels, and amino acids.	ND	ND	4.5	ND	ND	ND
Accession	Name	Localization/Function-Kinases	OCLN N	OCLN C	CLD4 N	ZO-1 N	ZO-1 C	E-CAD	Reference
73964123 73964085	MAP/microtubule affinity-regulating kinase 3	Involved in the specific phosphorylation of microtubule-associated proteins for tau.	24.8	17.9	4.6	1.9	ND	3.5
73962894	Mitogen-activated protein kinase kinase kinase kinase 5 isoform 2	An essential component of the MAP kinase signal transduction pathway. Mediates signaling for determination of cell fate such as differentiation and survival.	23.3	ND	ND	ND	ND	ND
359321812	Serine/threonine-protein kinase MARK2 isoform 2	Involved in cell polarity and microtubule dynamics regulation. Positive regulator of the Wnt signaling.	16.1	15.0	10.2	4.0	ND	4.0
73953687	Casein kinase I isoform alpha isoform 1	Participates in Wnt signalling.	15.6	8.8	ND	23.9	ND	ND
359320638	Mitogen-activated protein kinase kinase kinase kinase 4 isoform 2	Serine/threonine kinase that may play a role in the response to environmental stress and cytokines such as TNF-alpha. Appears to act upstream of the JUN N-terminal pathway	9.4	7.5	(2.6)	ND	ND	ND
73998466 345792771	STE20-like kinase	Mediates apoptosis and actin stress fiber dissolution.	8.2	2.9	19.8	ND	ND	ND
345782253	Mitogen-activated protein kinase kinase kinase kinase 3 isoform 1	An essential component of the MAP kinase signal transduction pathway.	7.9	8.4	ND	ND	ND	ND
73954046	Serine/threonine-protein kinase 10	Phosphorylates MSN and possibly PLK1. A negative regulator of MAP3K1/MEKK1.	7.8	ND	8.5	ND	ND	ND
359319430	Misshapen-like kinase 1	Negative regulator of Ras-related Rap2-mediated signaling, can activate the JNK and MAPK14/p38 pathways.	7.5	3.8	4.0	ND	ND	ND
50979026	Tyrosine-protein kinase Yes	Regulation of cell growth and survival, apoptosis, cell-cell adhesion, cytoskeleton remodeling, and differentiation.	4.6	ND	9.7	ND	ND	ND
345804687	Casein kinase I isoform delta	Participates in Wnt signalling.	4.5	5.2	ND	1.1	ND	ND
73969119	Casein kinase I isoform epsilon isoform 3	Participates in Wnt signalling.	4.4	4.4	ND	ND	ND	ND
73947690	Serine/threonine-protein kinase PAK 4 isoform 1	Acts in a variety of different signaling pathways including cytoskeleton regulation, cell migration, growth, proliferation or cell survival.	3.9	ND	ND	1.5	ND	ND
73999120	Tyrosine-protein kinase Lyn isoform 1	Transmits signals from cell surface receptors and plays an important role in the regulation of immune responses, hematopoiesis, responses to growth factors and cytokines, integrin signaling, DNA damage and genotoxic agents. Functions primarily as negative regulator, but can also function as activator.	3.5	ND	12.1	ND	ND	ND
73960795	Serine/threonine-protein kinase MRCK alpha isoform 5	Downstream effector of CDC42 and plays a role in the regulation of cytoskeleton reorganization and cell migration.	3.1	1.6	(0.6)	ND	ND	ND
73991940	Proto-oncogene tyrosine-protein kinase Src isoform 5	Participates in signaling pathways controlling a diverse spectrum of biological activities.	2.8	(0.8)	7.7	ND	ND	(0.2)
73950854	Ephrin type-A receptor 2 isoform 1	Binds membrane-bound ephrin-A ligands on adjacent cells, leading to contact-dependent bidirectional signaling into neighboring cells.	(1.5)	(0.2)	8.3	ND	ND	(0.6)
345782271	Kinase D-interacting substrate of 220 kDa isoform 1	Participates in Wnt signalling.	1.4	2.3	ND	ND	ND	1.1
345781192	Ephrin type-A receptor 1	Receptor tyrosine kinase which binds ephrin-A family on adjacent cells, leading to contact-dependent bidirectional signaling into neighboring cells. Induces cell attachment to the extracellular matrix inhibiting cell spreading and motility. Plays a role in angiogenesis and regulates cell proliferation.	1.0	ND	10.6	ND	ND	ND
345790915	Serine/threonine-protein kinase TAO3 isoform 5	A regulator of the p38/MAPK14 stress-activated MAPK cascade and of the MAPK8/JNK cascade. Inhibits basal activity of MAPK8/JNK cascade and diminishes its activation in response EGF.	ND	ND	5.5	ND	ND	ND
Accession	Name	Localization/Function-Phosphatases	OCLN N	OCLN C	CLDN4 N	ZO-1 N	ZO-1 C	E-CAD	Reference
73983267	Receptor-type tyrosine-protein phosphatase eta	Dephosphorylates or contributes to the dephosphorylation of many regulatory proteins. Plays a role in cell adhesion, migration, proliferation and differentiation. Involved in vascular development, regulation of macrophage adhesion and spreading. Positive regulator of cell-matrix adhesion, platelet activation and thrombosis, endothelial cell survival and VEGF-induced SRC and AKT activation. Negati…	3.5	(1.3)	4.9	ND	ND	ND
345795711	Tyrosine-protein phosphatase non-receptor type 13 isoform 2	Negatively regulates FAS-induced apoptosis and NGFR-mediated pro-apoptotic signaling. Localizes at regions of large actin turnover.	3.0	2.8	ND	ND	ND	ND	Gross C et al 2001
50978728	Serine/threonine-protein phosphatase PP1-alpha catalytic subunit	Associates with over 200 regulatory proteins to form highly specific holoenzymes which dephosphorylate hundreds of biological targets. PP1 is essential for cell division, and participates in the regulation of glycogen metabolism, muscle contractility and protein synthesis. Involved in regulation of ionic conductances and long-term synaptic plasticity.	2.3	ND	ND	2.7	ND	1.2
Accession	Name	Localization/Function-Endocytosis	OCLN N	OCLN C	CLD4 N	ZO-1 N	ZO-1 C	E-CAD	Reference
345806493 74010356	Synaptobrevin homolog YKT6-like	Functions in post-Golgi recycling pathways. Acts as a recycling carrier to the cell surface.	61.0	26.6	78.6	ND	ND	ND
345800559	Vesicle-associated membrane protein 2	Endosome-Trans golgi. Involved in the targeting and/or fusion of transport vesicles to their target membrane.	58.0	63.1	101.4	ND	ND	17.1
73980912	Vesicle-associated membrane protein 5	Endocytosis/Golgi. Associated with the plasma membrane as well as intracellular perinuclear and peripheral vesicular structures of myotubes. Associated with the trans-Golgi.	38.1	20.9	64.6	16.3	ND	7.2
57108129	Synaptosomal-associated protein 23 isoform 2	Vesicle docking and fusion, mainly localized to the plasma membrane.	19.3	14.6	56.4	ND	ND	15.0
73949154	USP6 N-terminal like	Receptor trafficking. Inhibits internalization of EGFR.	16.5	20.9	13.4	9.0	ND	5.3
73996013	Synaptosomal-associated protein 29	Exocytosis/Endocytosis. Involved in multiple membrane trafficking steps, binds tightly to multiple syntaxins.	15.2	17.5	16.0	ND	ND	9.3	Wesolowski J, 2012
359321653	Rab11 family-interacting protein 5-like	Endocytosis. Involved in protein trafficking from apical recycling endosomes to the apical plasma membrane.	10.1	6.5	ND	ND	ND	ND
50979156	Ras-related protein Rab-7a	Endosome-Lysosome transport. Early-to-late endosomal maturation, microtubule minus-end/plus-end directed endosomal migration and positioning.	8.5	3.5	56.7	ND	ND	2.1
73979203 345781540	Rab11 family-interacting protein 1	Endocytosis. Translocates with RAB11A from the vesicles of the endocytic recycling compartment to the plasma membrane.	8.2	7.6	4.7	ND	ND	ND
73973432	Ras-related protein Rab-23	Endocytosis. Also plays a role in autophagic vacuole assembly and mediates pathogen defense by promoting their capture by autophagosomes which merge with lysosomes. Also a negative regulator of the mouse Shh signaling.	7.1	4.2	12.4	ND	ND	ND
73945522	Syntaxin-7 isoform 5	Endocytosis. Mediates the endocytic trafficking from early endosomes to late endosomes and lysosomes.	5.8	5.6	ND	ND	ND	3.8
359320868	Sorting nexin-3 isoform 2	Multivesicular body formation. Plays a role in protein transport between cellular compartments.	4.8	2.7	7.5	ND	ND	1.8
345797971 74005894	ras-related protein Rab-7L1	Endocytic trafficking from early endosomes to late endosomes and lysosomes.	4.8	ND	ND	ND	ND	(1.0)
345792855	Rab11 family-interacting protein 2	Endocytosis. Translocates with RAB11A from the vesicles of the endocytic recycling compartment to the plasma membrane.	4.6	1.6	ND	ND	ND	ND
311771751	Ras-related protein Rab-10	Exocytosis/Endocytosis.	4.0	2.2	6.0	ND	2.3	ND
54792725	Ras-related protein Rab-11A	Endocytic recykling.	3.6	ND	(2.7)	ND	ND	ND
345798663 73952189	Secretory carrier-associated membrane protein 1	Functions in post-Golgi recycling pathways. Acts as a recycling carrier to the cell surface.	3.4	ND	11.6	ND	ND	ND
73979956 345782124	sorting nexin-17	Critical regulator of endosomal recycling.	3.3	(0.8)	ND	ND	ND	ND
345802882	Syntaxin-6	Endosome-Trans golgi.	2.9	2.0	(3.0)	ND	ND	ND
73968313	Ras-related protein Rab-5B isoform 1	Endocytosis. Localized to the plasma membrane and early endosomes.	2.8	2.0	3.4	ND	ND	ND	Bucci C, 1992
73950822	Adaptin ear-binding coat-associated protein 2 isoform 2	Endocytosis, interacts with the adapter protein complexes AP-1 and AP-2.	(2.7)	4.0	ND	ND	ND	2.1
50979110	Caveolin-1	A scaffolding protein within caveolar membranes. May regulate CTNNB1-mediated signaling through the Wnt pathway.	(2.7)	(0.9)	5.6	ND	ND	ND
345781300	Extended synaptotagmin-2	Endocytosis. Rapid endocytosis of the activated FGF receptor and for functional signal transduction during Xenopus development.	(2.6)	ND	5.0	ND	ND	ND
359320658	Protein kinase C and casein kinase substrate in neurons protein 2	Endocytosis. Plays a role in caveola-mediated endocytosis.	(2.2)	4.4	ND	ND	ND	ND
359320530	RAB21, member RAS oncogene family, partial	Endocytosis/ER-Golgi transport. Regulates integrin internalization and recycling. In polarized cells, observed in vesicles in the apical cytoplasm.	(1.4)	(1.0)	3.8	ND	ND	(0.8)
345807408	Vesicle-associated membrane protein 7 isoform 1	Endosome-Lysosome/ER-Golgi/Exocytosis. Involved in the targeting and/or fusion of transport vesicles to their target membrane during transport of proteins from the early endosome to the lysosome. Required for focal exocytosis of late endocytic vesicles during phagosome formation.	(0.7)	ND	4.3	ND	ND	ND
359322148	Amyloid beta A4 precursor protein-binding family A member 3	Endocytic recycling and cytoskeleton remodeling. May modulate vesicle budding and uncoating within the Golgi apparatus. Contributes to the regulation of dendritic branching and filopodia extension. Interacts with RAB11FIP3, RAB11FIP4 and USP6.	ND	ND	4.8	ND	ND	ND
Accession	Name	Localization/Function-Clathrin-Dependent Endocytosis	OCLN N	OCLN C	CLD4 N	ZO-1 N	ZO-1 C	E-CAD	Reference
345799451 345799449	Clathrin interactor 1	Clathrin dependent endocytosis. Stimulates clathrin assembly.	61.3	29.1	35.4	ND	ND	26.8
73994175	SH3 domain-binding protein 4	Clathrin dependent endocytosis. Functions in transferrin receptor internalization.	2.5	2.9	(0.6)	ND	ND	(0.1)
345780399	stromal membrane-associated protein 2	May play a role in clathrin-dependent retrograde transport from early endosomes to the trans-Golgi network.	(1.8)	2.7	ND	ND	ND	(1.0)
73987780	Phosphatidylinositol-binding clathrin assembly protein isoform 4	Clathrin-dependent endocytosis. Assembly protein recruiting clathrin and AP2 to coated-pit formation and clathrin-vesicle assembly.	ND	8.5	ND	ND	ND	11.0
73994927 73966805	AP-1 complex subunit beta-1	Clathrin-dependent endocytosis. Mediates both the recruitment of clathrin to membranes and the recognition of sorting signals.	ND	ND	9.5	ND	ND	ND
Accession	Name	Localization/Function-ER/Golgi	OCLN N	OCLN C	CLD4 N	ZO-1 N	ZO-1 C	E-CAD	Reference
345806493 74010356	Synaptobrevin homolog YKT6-like	Endocytosis/ER-Golgi transport. Mediates vesicle docking and fusion to a specific acceptor cellular compartment.	61.0	26.6	78.6	ND	ND	ND
57090551	ADP-ribosylation factor 6	ER-Golgi transport.	9.6	ND	ND	ND	ND	ND
55741705	Ras-related protein Rab-1A	ER-Golgi transport.	9.6	4.4	16.1	ND	ND	2.3
73985218	ADP-ribosylation factor 4 isoform 2	ER-Golgi transport. May modulate vesicle budding and uncoating within the Golgi apparatus.	7.6	5.1	4.0	5.4	11.5	2.8
57095986	BET1 homolog	ER-Golgi transport. SNARE involved in the docking process of ER-derived vesicles with the cis-Golgi membrane.	7.0	ND	(1.4)	ND	ND	1.2
359322436	Ras-related protein Rab-6A	ER-Golgi transport.	(2.6)	1.6	8.2	ND	ND	ND
73979922	Prolactin regulatory element-binding protein isoform 1	Required for the formation of COPII transport vesicles from the ER.	(1.5)	ND	4.2	ND	ND	ND
359320530	RAB21, member RAS oncogene family, partial	Endocytosis/ER-Golgi transport. Regulates integrin internalization and recycling. In polarized cells, observed in vesicles in the apical cytoplasm.	(1.4)	(1.0)	3.8	ND	ND	(0.8)
73971644	Ras-related protein Rab-14 isoform 1	Golgi to endosome transport.	(1.2)	ND	4.1	ND	ND	ND
345797117	Golgi reassembly-stacking protein 2	Assembly and membrane stacking of the Golgi cisternae. Interacts with members of the p24 cargo receptors, TGFA.	ND	ND	9.7	ND	ND	6.2
74000462 74000468	Sorting nexin-1	ER-Golgi/Lysosome transport. Enriched on tubular elements of the early endosome membrane. Binds preferentially to highly curved membranes enriched in PtdIns.	ND	ND	7.4	ND	ND	ND
73983002	Ras-related protein Rab-1B isoform 1	ER-Golgi transport.	ND	ND	6.1	ND	ND	ND
345795292	Beta-secretase 2	ER-Golgi transport. Responsible for the proteolytic processing of APP.	ND	ND	5.2	ND	ND	ND
57098751	Vesicle-trafficking protein SEC22b	ER-Golgi.	ND	ND	4.8	ND	ND	ND
345789199	Ras-related protein Rab-6B	ER-Golgi transport.	ND	ND	4.7	ND	ND	ND
345807408	Vesicle-associated membrane protein 7 isoform 1	Endosome-Lysosome/ER-Golgi/Exocytosis. Involved in the targeting and/or fusion of transport vesicles to their target membrane during transport of proteins from the early endosome to the lysosome. Required for focal exocytosis of late endocytic vesicles during phagosome formation.	ND	ND	4.3	ND	ND	ND
Accession	Name	Localization/Function-Exocytosis/Transcytosis	OCLN N	OCLN C	CLD4 N	ZO-1 N	ZO-1 C	E-CAD	Reference
73996013	Synaptosomal-associated protein 29	Exocytosis/Endocytosis. Involved in multiple membrane trafficking steps, binds tightly to multiple syntaxins.	15.2	17.5	16.0	ND	ND	9.3	Wesolowski, 2012.
73980368	Vesicle-associated membrane protein 8 isoform 2	Exocytosis. Involved in the targeting and/or fusion of transport vesicles to their target membrane. Involved in the homotypic fusion of early and late endosomes.	10.8	7.4	6.8	ND	ND	1.5
73962778	Syntaxin-binding protein 6	Exocytosis. May modulate the formation of functional SNARE complexes and exocytosis.	4.0	1.9	5.3	ND	ND	ND
311771751	Ras-related protein Rab-10	Exocytosis/Endocytosis.	4.0	2.2	6.0	ND	2.3	ND
55741707	Ras-related protein Rab-8A	Exocytosis. Involved in polarized vesicular trafficking and neurotransmitter release.	3.2	ND	3.6	ND	ND	ND
73987813	Synaptotagmin-like 2 isoform 3	Exocytosis. A key mediator of the docking of Rab27-bearing vesicles and organelles to the plasma membrane. Controls renal epithelial cell size through regulation of Rap–ezrin signaling independently of Rab27.	(2.6)	2.0	(0.6)	ND	ND	ND	Yasuda T & Fukuda M 2014.
61316260	Caveolin-2	Trancytosis. Acts as an accessory protein in conjunction with CAV1 in targeting to lipid rafts and driving caveolae formation. May act as a scaffolding protein within caveolar membranes.	(2.1)	ND	3.5	ND	ND	ND
57101400	Ras-related protein Rab-3D	Exocytosis.	(2.0)	ND	3.9	ND	ND	ND	Schlüter,2012.
Accession	Name	Localization/Function-Cell Adhesion	OCLN N	OCLN C	CLD4 N	ZO-1 N	ZO-1 C	E-CAD	Reference
308081450	CD44 antigen precursor	Mediates cell-cell and cell-matrix interactions.	13.6	7.4	57.9	ND	7.4	(0.8)
345803763	Leucine-rich repeat transmembrane protein FLRT2	May have a function in cell adhesion and/or receptor signaling.	7.4	2.8	8.6	ND	2.8	ND
147898773	Carcinoembryonic antigen-related cell adhesion molecule 1 precursor	Membrane protein that mediate intercellular adhesion, proliferation, angiogenesis, apoptosis, immune responses, T cell cytotoxicity, differentiation, and polarization.	7.1	ND	34.5	ND	ND	3.5	Kammerer, 2001.
74004342 345797211	Plakophilin-4	Plays a role as a regulator of Rho activity during cytokinesis. May play a role in junctional plaques.	6.8	3.8	4.2	ND	ND	3.0
345793345	Integrin beta-1	Cell adhesion to exracellular matrix.	6.6	2.1	43.6	ND	2.1	ND
147904030	Carcinoembryonic antigen-related cell adhesion molecule 28 precursor	Cell-cell adhesion molecule detected on leukocytes, epithelia, and endothelia.	6.6	2.7	15.3	ND	2.7	ND
359318970 359318968	Protocadherin-1-like	Involved in cell-cell interaction processes and in cell adhesion.	4.4	3.1	9.6	ND	3.1	ND
345796205	Immunoglobulin superfamily member 11	Functions as a cell adhesion molecule through homophilic interaction.	3.8	2.9	(3.3)	4.8	2.9	ND
359319033	Protein LAP2-like isoform 2	Found in hemidesmosomes, which are cell-substrate adhesion complexes in stratified epithelia.	3.5	5.5	(1.0)	3.0	ND	ND
50950141	Presenilin-1	Probable catalytic subunit of the gamma-secretase complex. May play a role in intracellular signaling and gene expression. Stimulates cell-cell adhesion though its association with the E-cadherin/catenin complex.	2.9	(1.6)	(1.6)	ND	ND	(0.8)
345799149	Integrin alpha-2	Cell adhesion to exracellular matrix.	(2.6)	(0.6)	32.6	ND	ND	ND
66472883	Podocalyxin precursor	Acts as a pro-adhesive molecule, enhancing the adherence of cells to immobilized ligands, increasing the rate of migration and cell-cell contacts in an integrin-dependent manner.	(1.7)	(0.4)	17.5	ND	ND	ND
73991135	Leucine-rich repeat transmembrane protein FLRT3 isoform 3	Cell adhesion and/or receptor signaling.	(1.2)	ND	6.2	ND	ND	ND
50978890	Integrin beta-3 precursor	Cell adhesion to exracellular matrix.	ND	ND	10.2	ND	ND	ND
Accession	Name	Localization/Function-Cytoskeleton	OCLN N	OCLN C	CLD4 N	ZO-1 N	ZO-1 C	E-CAD	Reference
345804799 345804801	Brain-specific angiogenesis inhibitor 1-associated protein 2	Adapter protein that links membrane-bound small G-proteins to cytoplasmic effector proteins. Necessary for CDC42-mediated reorganization of the actin cytoskeleton and for RAC1-mediated membrane ruffling.	18.8	7.4	38.3	ND	ND	ND
359320122	Fermitin family homolog 2	Scaffolding protein that enhances integrin activation mediated by TLN1 and/or TLN2.	10.6	ND	13.2	ND	ND	ND
345780352	Septin-7 isoform 1	Filament-forming cytoskeletal GTPase involved in actin cytoskeleton organization.	10.1	7.4	16.3	ND	0.6	ND
345776847	Cdc42 effector protein 1	Organization of the actin cytoskeleton.	7.7	2.8	9.2	ND	ND	ND
73963313	Pleckstrin-2 isoform 1	Cytoskeletal arrangement and lamellipodia formation.	6.4	ND	ND	ND	ND	ND
73950452	MARCKS-related protein	Controls cell movement by regulating actin cytoskeleton homeostasis and filopodium and lamellipodium formation.	5.5	2.8	27.4	ND	ND	3.0
73955372	Profilin-1	Binds to actin and affects the structure of the cytoskeleton.	3.6	5.6	(2.7)	3.0	4.7	(0.6)
345780124	Neurabin-1 isoform 1	Binds to actin filaments (F-actin) and shows cross-linking activity.	3.3	ND	4.9	ND	ND	ND
73965092	Cdc42 effector protein 4	Organization of the actin cytoskeleton.	2.9	2.5	5.7	ND	ND	ND
73998521	Gamma-adducin isoform 1	Membrane-cytoskeleton-associated protein that promotes the assembly of the spectrin-actin network.	2.7	2.3	5.5	ND	ND	ND
345789997	Erythrocyte membrane protein band 4.1-like 1	Major structural element of the erythrocyte membrane skeleton.	(2.5)	1.5	4.8	ND	ND	ND
73969750	EH domain-binding protein 1 isoform 4	May play a role in actin reorganization. Links clathrin-mediated endocytosis to the actin cytoskeleton.	(1.4)	4.0	ND	ND	ND	ND
345799052	PDZ and LIM domain protein 7	Adapter protein that, via its PDZ domain, localizes LIM-binding proteins to actin filaments.	ND	24.4	ND	ND	12.0	ND
74010709	Drebrin-like isoform 2	Adapter protein that binds F-actin and DNM1, and thereby plays a role in endocytosis. Reorganization of the actin cytoskeleton and formation of cell projections via its interaction with WASL and COBL.	ND	7.6	ND	ND	12.9	ND
73952670	Ankyrin-3 isoform 1	Membrane-cytoskeleton linker.	ND	7.2	ND	ND	(0.6)	3.8
345794001	Phosphatase and actin regulator 4	Regulator of protein phosphatase 1 (PP1), actin-binding preotein.	ND	1.7	ND	ND	ND	2.6
74003992	Tubulin beta-2A chain	Tubulin is the major constituent of microtubules.	ND	ND	9.4	ND	23.0	ND
345801304	BAI1-associated protein 2-like 1 isoform 1	Adapter protein. Involved in the formation of clusters of actin bundles. Plays a role in the reorganization of the actin cytoskeleton in response to bacterial infection.	ND	ND	9.2	ND	(0.8)	ND
Accession	Name	Localization/Function-Membrane	OCLN N	OCLN C	CLDN4 N	ZO-1 N	ZO-1 C	E-CAD	Reference
345794237	Plasmolipin	Appears to be involved in myelination. Receptor for McERV. Could also participate in ion transport.	37.9	12.2	35.3	ND	ND	ND
345807298	SLIT and NTRK-like family, member 4 isoform 2	Slitrks have been implicated in mediating basic neuronal processes, full function unknown. Membrane protein.	29.6	23.3	21.1	4.0	ND	9.1
73998757	Pleckstrin homology domain-containing family A member 1 isoform 5	Binds specifically to phosphatidylinositol 3,4-diphosphate. May recruit other proteins to the plasma membrane.	26.0	ND	ND	ND	ND	2.8
114326335	Palmitoyltransferase ZDHHC5	Palmitoyl acyltransferase for the G-protein coupled receptor SSTR5.	10.7	9.6	4.5	ND	ND	ND
345792339	Pleckstrin homology domain-containing family A member 5	Unknown function.	8.2	6.0	4.7	ND	ND	13.0
345790319	Probable palmitoyltransferase ZDHHC20 isoform 1	Membrane enzyme.	7.8	1.7	8.1	ND	ND	ND
73963551	Protein numb homolog isoform 1	Membrane protein with a role in determination of cell fates during development and neurogenesis. May have a role in Notch signaling pathway.	5.7	ND	ND	ND	ND	6.5
50979052	Annexin A13	Associated with the plasma membrane of crypt epithelial cells and villus enterocytes.	3.7	(1.0)	25.5	ND	ND	ND
359322167	Paralemmin-1	Involved in plasma membrane dynamics, synapse maturation, spine formation and recruitment of AMPA-type glutamate receptors.	3.2	2.5	(2.5)	ND	ND	ND	Arstikaitis, 2008
73950747	Transmembrane protein 51	Membrane protein with unknown function.	3.2	2.2	5.3	ND	ND	ND
73967304 345804993	Carboxypeptidase D	Enzyme. Releases C-terminal Arg and Lys from polypeptides.	3.1	(1.1)	4.5	ND	ND	0.6
345793135	Junctophilin-1 isoform 1	Links the plasma membrane with the ER or sarcoplasmic reticulum.	(2.7)	3.4	(1.1)	ND	ND	0.8
73987612	Basigin	Plays an important role in targeting the monocarboxylate transporters to the plasma membrane.	(2.6)	(0.7)	28.2	ND	ND	(0.4)
345796185	Pleckstrin homology-like domain, family B, member 2 isoform 1	May play a role in acetyl-choline receptor (AChR) aggregation in the postsynaptic membrane.	(2.2)	2.1	(0.6)	ND	ND	ND
345779148	Protein EFR3 homolog A	A component of a protein complex required for the synthesis of the phosphoinositide PtdIns4P, which has a variety of functions at the neural synapse. Localizes at the plasme membrane.	(1.2)	2.2	(1.5)	ND	ND	1.6
73981384 345782539	Na(+)/H(+) exchange regulatory cofactor NHE-RF3	A scaffold protein that connects plasma membrane proteins and regulatory components, regulating their surface expression in epithelial cells apical domains.	ND	ND	8.7	ND	ND	ND
345784192	Membrane-associated progesterone receptor component 2	Membrane steroid receptor.	ND	ND	5.3	ND	ND	3.9
345781880	Syndecan-1	Cell surface proteoglycan that bears both heparan sulfate and chondroitin sulfate and that links the cytoskeleton to the interstitial matrix.	ND	ND	4.5	ND	ND	ND
Accession	Name	Localization/Function-Polarity	OCLN N	OCLN C	CLDN4 N	ZO-1 N	ZO-1 C	E-CAD	Reference
73981117	Vang-like protein 1 isoform 1	Heterodimer with VANGL2. Interacts with DVL1, DVL2 and DVL3.	8.5	8.4	13.6	3.1	ND	2.7
345800344	Lethal(2) giant larvae protein homolog 1	Cortical cytoskeleton protein found in a complex involved in maintaining cell polarity and epithelial integrity.	4.8	4.8	4.6	ND	ND	(0.7)
345779559	Protein scribble homolog, partial	Scaffold protein involved in different aspects of polarized cells differentiation regulating epithelial and neuronal morphogenesis.	(0.8)	2.5	0.4	ND	ND	3.2
Accession	Name	Localization/Function-Transport	OCLN N	OCLN C	CLDN4 N	ZO-1 N	ZO-1 C	E-CAD	Reference
68158924	UDP-galactose translocator	Golgi membrane sugar transport.	16.2	ND	ND	ND	ND	ND
73983790	4F2 cell-surface antigen heavy chain	Required for the function of light chain amino-acid transporters.	14.0	5.1	ND	ND	ND	6.4
345784434	thioredoxin-like 1	Ion transport.	10.2	ND	9.9	14.6	ND	ND
345800726	large neutral amino acids transporter small subunit 1 isoform 2	Sodium-independent, high-affinity transport of large neutral amino acids.	7.0	3.3	7.6	ND	ND	4.6
345789091	sodium bicarbonate cotransporter 3	Membrane protein, ion transporter.	6.1	3.2	14.7	ND	ND	1.9
359324247	sodium- and chloride-dependent creatine transporter 1	Membrane protein required for the uptake of creatine in muscles and brain.	3.7	(0.8)	ND	ND	ND	ND
50979136	sodium/potassium-transporting ATPase subunit alpha-1 precursor	Catalytic component of the active enzyme, which catalyzes the hydrolysis of ATP coupled with the exchange of sodium and potassium ions across the plasma membrane.	3.6	(1.0)	11.3	ND	(1.0)	(0.5)
345802250	transmembrane channel-like 5 isoform 3	Membrane protein, ion transport.	3.1	3.3	3.7	ND	ND	ND
308153291	plasma membrane calcium-transporting ATPase 1	Magnesium-dependent enzyme catalyzes the hydrolysis of ATP, coupled with the transport of calcium out of the cell.	3.0	2.2	3.7	ND	87.0	ND
74005825	plasma membrane calcium-membrane ATPase 4 isoform 3	Catalyzes the hydrolysis of ATP coupled with the transport of calcium out of the cell.	(2.3)	2.5	(1.8)	ND	ND	(0.5)
187937195	transient receptor potential cation channel subfamily V member 4	Membrane protein, ion transport.	(1.7)	(0.5)	6.2	ND	ND	(0.3)
359320726	solute carrier family 12 member 2, partial	Ion transporting membrane protein.	(1.5)	ND	10.9	ND	ND	ND
304376299	sodium/myo-inositol cotransporter	Membrane protein, ion transporter.	(1.5)	ND	7.2	ND	ND	ND
50979327	equilibrative nucleoside transporter 1	Mediates both influx and efflux of nucleosides across the membrane.	(1.2)	ND	9.0	ND	ND	ND
345802858	zinc transporter 1, partial		(1.0)	ND	5.2	ND	ND	(0.6)
354459407	voltage-dependent anion-selective channel protein 3 isoform 2	Ion transport through the mitochondrial outer membrane.	ND	2.6	(3.1)	ND	7.1	ND
73947234	neutral amino acid transporter B(0) isoform 1		ND	ND	23.4	ND	ND	ND
359318809	sodium/potassium-transporting ATPase subunit alpha-3		ND	ND	5.0	ND	ND	ND
345776663 345776661	neutral amino acid transporter A		ND	ND	4.5	ND	ND	ND
Accession	Name	Localization/Function-Other	OCLN N	OCLN C	CLDN4 N	ZO-1 N	ZO-1 C	E-CAD	Reference
73995130	polyubiquitin-C isoform 2		22.2	21.0	10.4	ND	ND	3.1
57098823	protein S100-A11-like	Facilitates the differentiation and the cornification of keratinocytes. Localized in the cytoplasm and nucleus.	20.3	32.0	ND	ND	ND	ND
345790631	arf-GAP domain and FG repeats-containing protein 1 isoform 1		17.2	21.2	3.5	ND	ND	13.7
345799292	adipose most abundant gene transcript 2 protein	APM2 is a novel mediator of cisplatin resistance in a variety of cancer cell types.	14.5	32.7	ND	ND	ND	ND
57092749	active regulator of SIRT1		9.7	ND	ND	ND	ND	(0.7)
326633230	ubiquitin-conjugating enzyme E2 variant 1		7.5	ND	ND	ND	ND	ND
50950235	receptor-binding cancer antigen expressed on SiSo cells	Golgi membrane protein may participate in suppression of cell proliferation and induces apoptotic cell death through activation of IL1-beta converting enzyme-like proteases.	7.2	9.9	7.0	ND	ND	6.4
73992599	breast carcinoma-amplified sequence 1	Overexpressed in most breast cancer cell lines. Localized in vesicular structures in the cytoplasm.	7.0	3.5	16.5	ND	ND	ND	Beardsley 2003
74006722	ATP-dependent RNA helicase DDX3X isoform 3		7.0	ND	ND	ND	ND	ND
73983142	Finkel-Biskis-Reilly murine sarcoma virus (FBR-MuSV) ubiquitously expressed isoform 2	ubiquitination, translation	5.9	6.9	(2.0)	3.0	ND	15.4
325301273	translocon-associated protein subunit delta precursor		5.4	ND	ND	6.9	8.9	3.7
73961676	protein S100-A6 isoform 2		5.1	10.2	ND	ND	ND	ND
73953390	eukaryotic translation initiation factor 4E-binding protein 2		5.0	5.5	ND	4.6	ND	ND
57089975	tandem C2 domains nuclear protein isoform 1		4.4	1.1	(0.6)	ND	ND	ND
74009724	peptidyl-prolyl cis-trans isomerase A		4.3	3.7	ND	ND	ND	ND
345779036 345779038	oxidation resistance protein 1		4.1	18.4	ND	ND	ND	ND
345807932	glyceraldehyde-3-phosphate dehydrogenase-like		3.7	4.0	4.2	ND	3.8	3.7
345800049	ubiquitin carboxyl-terminal hydrolase 43		3.7	ND	4.6	ND	ND	1.4
345787726	coiled-coil and C2 domain-containing protein 1A isoform 1		3.5	4.0	ND	ND	ND	ND
73959919	putative adenosylhomocysteinase 2		3.5	2.8	3.8	ND	ND	ND
345806042	arrestin domain-containing protein 1		3.1	(1.1)	(1.0)	ND	ND	ND
345780995	oxysterol-binding protein-related protein 8 isoform 1		3.1	ND	5.2	ND	ND	ND
345784138	metalloreductase STEAP3		(2.3)	ND	4.0	ND	ND	ND
345790089	D-tyrosyl-tRNA(Tyr) deacylase 1		ND	3.9	ND	ND	ND	ND
345791797	eukaryotic translation initiation factor 4B isoform 12		ND	3.4	ND	ND	ND	ND
50950177	annexin A2		ND	ND	10.5	ND	ND	14.0
345786729	guanine nucleotide-binding protein-like 3		ND	ND	10.2	ND	16.8	ND
345802848	membrane cofactor protein		ND	ND	10.1	ND	ND	ND
73964747	rho GDP-dissociation inhibitor 1 isoform 2		ND	ND	8.4	ND	ND	ND
345803790	ATP-dependent RNA helicase DDX24		ND	ND	3.7	ND	ND	ND
345805335	2',3'-cyclic-nucleotide 3'-phosphodiesterase		ND	ND	3.4	ND	ND	ND
Accession	Name	Localization/Function-Unknown	OCLN N	OCLN C	CLDN4 N	ZO-1 N	ZO-1 C	E-CAD	Reference
345799948	uncharacterized protein C11orf52		7.0	2.9	4.0	ND	ND	ND
73993916 359324076	coiled-coil domain-containing protein 25		4.5	14.8	(1.2)	ND	ND	ND
345793444	sickle tail protein homolog isoform 1		4.1	6.5	ND	4.5	6.7	31.7
345776969	protein FAM83F		4.0	(1.2)	7.1	0.5	ND	1.9
345800183	UPF0587 protein C1orf123 homolog		4.0	ND	ND	ND	ND	ND
345804718	uncharacterized protein LOC608361		3.4	3.2	5.6	ND	ND	1.4
345804148	WD repeat-containing protein 20 isoform 6		3.0	(0.6)	7.7	ND	ND	(0.4)
345779124	protein FAM91A1		2.8	ND	ND	ND	ND	ND
345804278	protein FAM177A1		(0.9)	ND	5.5	ND	ND	2.3
345801038	TLD domain-containing protein KIAA1609		(0.4)	ND	5.8	ND	ND	ND
345793963	uncharacterized protein KIAA1522		ND	1.8	4.3	ND	ND	1.1
