# Supplementary material for: Proteomic Analysis of Proteins Surrounding Occludin and Claudin-4 Reveals Their Proximity to Signaling and Trafficking Networks
Source: PLoS One. 2015 Mar 19;10(3):e0117074. doi: 10.1371/journal.pone.0117074 (PMC4366163; doi:10.1371/journal.pone.0117074)
Supplement: S5 Table — Normalized PSM values were divided by observable peptide number (OPN) for each of the three individual experiments and fusion proteins. Coefficient of variation (Cv) was calculated by dividing the standard deviation (SD) with the mean. (XLSX) [file pone.0117074.s009.xlsx]

## Sheet: Sheet1
Table S5. Coefficient of variation for top five enriched proteins.
Rank	Accession	Three times enriched proteins identified with BL-Cldn4	Cv
1	345800559	vesicle-associated membrane protein 2	0.9
2	345806493	synaptobrevin homolog YKT6-like	0.6
3	73980912	vesicle-associated membrane protein 5	1
4	308081450	CD44 antigen precursor	0.2
5	50979156	ras-related protein Rab-7a	0.1
Rank	Accession	Three times enriched proteins identified with BL-Ocln	Cv
1	50978954	occludin	0.257
2	345799451	clathrin interactor 1	0.756
3	345806493	synaptobrevin homolog YKT6-like	0.164
4	345800559	vesicle-associated membrane protein 2	0.101
5	73980912	vesicle-associated membrane protein 5	0.633
Rank	Accession	Three times enriched proteins identified with Ocln-BL	Cv
1	50978954	occludin	0.07
2	345805020	adapter molecule crk	0.33
3	345800559	vesicle-associated membrane protein 2	1.01
4	345799292	adipose most abundant gene transcript 2 protein	0.1
5	57098823	protein S100-A11-like	0.3
